# Supplementary material for: In vivo nuclear RNA structurome reveals RNA-structure regulation of mRNA processing in plants
Source: Genome Biol. 2021 Jan 4;22:11. doi: 10.1186/s13059-020-02236-4 (PMC7784297; doi:10.1186/s13059-020-02236-4)
Supplement: Supplementary file 2 — Additional file 2. A detailed list of spliced and unspliced introns. [file 13059_2020_2236_MOESM2_ESM.xlsx]

## Sheet: list
Additional file 2. A detailed list of spliced and unspliced introns
Introns in format of (gene ID)_(start coordinate of intron)_(end coordinate of intron)	Strand	Spliced/unspliced
AT1G01050_31425_31520	-	spliced
AT1G01050_31603_31692	-	spliced
AT1G01050_31814_31932	-	spliced
AT1G01050_31999_32087	-	spliced
AT1G01050_32196_32281	-	spliced
AT1G01050_32348_32430	-	spliced
AT1G01050_32460_32546	-	spliced
AT1G01050_32671_33028	-	spliced
AT1G01060_34328_34400	-	spliced
AT1G01060_35964_36623	-	spliced
AT1G01080_45955_46043	-	spliced
AT1G01080_46146_46375	-	spliced
AT1G01090_47983_48074	-	spliced
AT1G01090_48853_48935	-	spliced
AT1G01100_50338_50418	-	spliced
AT1G01100_50448_50495	-	unspliced
AT1G01100_50632_50882	-	spliced
AT1G01100_50964_51122	-	unspliced
AT1G01100_50964_51125	-	spliced
AT1G01120_58706_58813	-	unspliced
AT1G01140_64657_64750	-	spliced
AT1G01140_65218_65330	-	spliced
AT1G01140_65441_65562	-	unspliced
AT1G01140_66343_66449	-	spliced
AT1G01140_66750_66834	-	spliced
AT1G01140_66898_67323	-	spliced
AT1G01160_73164_73286	+	spliced
AT1G01160_73396_73487	+	spliced
AT1G01160_73741_73821	+	spliced
AT1G01170_74251_74337	-	spliced
AT1G01170_74456_74660	-	spliced
AT1G01230_97806_98456	+	spliced
AT1G01230_98606_98907	+	spliced
AT1G01290_114747_114850	+	unspliced
AT1G01300_117879_117948	+	unspliced
AT1G01320_121407_121492	-	spliced
AT1G01320_123502_123578	-	spliced
AT1G01320_123670_123784	-	spliced
AT1G01320_123898_123991	-	spliced
AT1G01320_124124_124235	-	unspliced
AT1G01320_124395_124498	-	spliced
AT1G01320_124633_124713	-	spliced
AT1G01320_125227_125328	-	spliced
AT1G01320_125656_125741	-	spliced
AT1G01320_125844_125935	-	spliced
AT1G01320_125999_126075	-	spliced
AT1G01320_126590_126685	-	spliced
AT1G01320_126841_126934	-	spliced
AT1G01320_127454_127531	-	spliced
AT1G01320_127574_127650	-	spliced
AT1G01320_127783_127867	-	spliced
AT1G01320_127936_128027	-	spliced
AT1G01320_129061_129852	-	spliced
AT1G01320_129915_130038	-	spliced
AT1G01360_142282_142423	+	spliced
AT1G01430_157757_157828	-	spliced
AT1G01430_158113_158253	-	spliced
AT1G01440_159993_160078	-	spliced
AT1G01470_172545_172620	-	spliced
AT1G01490_180853_181346	-	spliced
AT1G01490_181423_182060	-	spliced
AT1G01490_182136_182252	-	unspliced
AT1G01510_187823_188010	+	spliced
AT1G01510_188415_188528	+	spliced
AT1G01510_189676_189764	+	spliced
AT1G01540_196543_197114	+	spliced
AT1G01540_197423_197500	+	spliced
AT1G01540_197672_197774	+	spliced
AT1G01540_197905_197973	+	spliced
AT1G01540_198184_198266	+	spliced
AT1G01550_199764_200510	+	unspliced
AT1G01550_199960_200510	+	spliced
AT1G01550_201072_201162	+	unspliced
AT1G01600_219622_219751	+	spliced
AT1G01610_222360_222621	-	spliced
AT1G01610_223097_223550	-	spliced
AT1G01610_223867_223944	-	spliced
AT1G01620_226082_226170	-	spliced
AT1G01620_226312_226395	-	spliced
AT1G01620_226541_226936	-	unspliced
AT1G01620_226692_226848	-	spliced
AT1G01620_227224_227403	-	unspliced
AT1G01630_229344_229428	+	spliced
AT1G01630_229725_229828	+	spliced
AT1G01630_229935_230348	+	spliced
AT1G01630_230460_230558	+	spliced
AT1G01640_231656_231783	-	spliced
AT1G01650_236028_236144	-	spliced
AT1G01650_236744_236864	-	unspliced
AT1G01710_263300_263368	+	spliced
AT1G01710_263935_264072	+	spliced
AT1G01710_264161_264279	+	spliced
AT1G01710_264393_264519	+	spliced
AT1G01710_264902_265020	+	spliced
AT1G01710_265438_265577	+	spliced
AT1G01780_283054_283131	+	spliced
AT1G01780_283232_283313	+	spliced
AT1G01780_283337_283443	+	spliced
AT1G01780_283534_283812	+	spliced
AT1G01790_286624_286716	+	spliced
AT1G01790_287515_287641	+	spliced
AT1G01790_289387_289538	+	spliced
AT1G01790_289777_290027	+	spliced
AT1G01790_290496_290577	+	spliced
AT1G01800_293410_293499	+	spliced
AT1G01800_293753_294054	+	spliced
AT1G01800_294121_294209	+	spliced
AT1G01800_294387_294510	+	spliced
AT1G01820_296249_296361	-	spliced
AT1G01820_296536_296625	-	spliced
AT1G01820_296701_296781	-	spliced
AT1G01820_296863_296950	-	spliced
AT1G01820_297026_297100	-	spliced
AT1G01820_297176_297531	-	spliced
AT1G01820_297744_298012	-	spliced
AT1G01910_313419_313566	-	unspliced
AT1G01910_313453_313566	-	unspliced
AT1G01910_313760_313879	-	spliced
AT1G01910_313996_314086	-	spliced
AT1G01910_314226_314440	-	spliced
AT1G01910_314552_314651	-	spliced
AT1G01910_314803_314890	-	spliced
AT1G01910_315016_315576	-	spliced
AT1G01950_329212_329310	+	spliced
AT1G01960_331424_331533	-	spliced
AT1G01960_332184_332275	-	spliced
AT1G01960_333046_333128	-	spliced
AT1G01960_333629_333904	-	spliced
AT1G01960_334179_334470	-	spliced
AT1G01960_335322_335418	-	spliced
AT1G01960_335774_335915	-	spliced
AT1G01970_338388_338778	+	unspliced
AT1G02000_346196_346903	+	unspliced
AT1G02000_346658_346857	+	unspliced
AT1G02080_373406_373605	+	unspliced
AT1G02080_374501_374582	+	spliced
AT1G02080_374923_375124	+	spliced
AT1G02080_375239_375324	+	spliced
AT1G02080_375454_375527	+	spliced
AT1G02080_376003_376113	+	spliced
AT1G02080_376252_376351	+	spliced
AT1G02080_376475_376561	+	spliced
AT1G02080_377029_377210	+	spliced
AT1G02080_377616_377880	+	spliced
AT1G02080_378366_378503	+	spliced
AT1G02080_378855_378942	+	spliced
AT1G02080_379090_379182	+	spliced
AT1G02080_379434_379527	+	spliced
AT1G02080_379771_379865	+	spliced
AT1G02080_380376_380601	+	spliced
AT1G02080_380999_381149	+	spliced
AT1G02080_382568_382802	+	spliced
AT1G02080_384231_384317	+	spliced
AT1G02080_384450_384557	+	spliced
AT1G02080_384841_384907	+	spliced
AT1G02080_384970_385170	+	spliced
AT1G02080_385325_385431	+	spliced
AT1G02080_385624_385712	+	spliced
AT1G02080_385818_385908	+	spliced
AT1G02080_386044_386132	+	spliced
AT1G02080_386334_386427	+	spliced
AT1G02090_388407_388538	-	spliced
AT1G02090_388610_388715	-	spliced
AT1G02090_388761_388850	-	spliced
AT1G02090_388941_389049	-	spliced
AT1G02090_389139_389225	-	spliced
AT1G02090_389302_389409	-	spliced
AT1G02100_390565_390761	+	spliced
AT1G02100_391124_391215	+	spliced
AT1G02100_391264_391457	+	spliced
AT1G02100_391542_391651	+	spliced
AT1G02100_391717_392020	+	spliced
AT1G02100_392301_392373	+	spliced
AT1G02120_396864_396940	+	spliced
AT1G02120_397744_397876	+	spliced
AT1G02120_398527_398613	+	spliced
AT1G02130_400447_400724	-	spliced
AT1G02130_400829_400930	-	spliced
AT1G02130_401087_401163	-	spliced
AT1G02130_401236_401322	-	spliced
AT1G02130_401371_401460	-	spliced
AT1G02130_401509_401594	-	spliced
AT1G02130_401668_401774	-	spliced
AT1G02140_403527_403770	-	spliced
AT1G02140_403948_404185	-	spliced
AT1G02145_404670_404756	+	spliced
AT1G02145_406793_406902	+	spliced
AT1G02145_406990_407079	+	spliced
AT1G02145_407551_407721	+	spliced
AT1G02150_409139_409218	+	spliced
AT1G02160_411254_411335	+	spliced
AT1G02170_412791_412882	+	spliced
AT1G02170_413296_413366	+	spliced
AT1G02205_418878_418986	+	spliced
AT1G02205_419211_419296	+	spliced
AT1G02205_419530_419674	+	spliced
AT1G02205_419895_420513	+	spliced
AT1G02205_420890_420983	+	spliced
AT1G02205_421092_421190	+	spliced
AT1G02205_421392_421525	+	spliced
AT1G02205_421634_421734	+	spliced
AT1G02205_421909_421980	+	spliced
AT1G02280_448734_448811	-	spliced
AT1G02280_448974_449054	-	spliced
AT1G02280_449124_449224	-	spliced
AT1G02280_449490_449713	-	spliced
AT1G02280_449839_449938	-	spliced
AT1G02280_450010_450150	-	unspliced
AT1G02280_450047_450150	-	spliced
AT1G02280_450259_450360	-	spliced
AT1G02300_455148_455241	+	spliced
AT1G02305_455903_456177	+	spliced
AT1G02305_456232_456313	+	spliced
AT1G02305_456395_456489	+	spliced
AT1G02305_456647_456756	+	spliced
AT1G02305_456762_456842	+	spliced
AT1G02305_456918_457009	+	spliced
AT1G02305_457136_457210	+	spliced
AT1G02305_457430_457513	+	spliced
AT1G02305_457628_457715	+	spliced
AT1G02305_457752_457839	+	spliced
AT1G02330_463324_463420	-	spliced
AT1G02335_464524_464761	-	spliced
AT1G02340_466248_466731	-	spliced
AT1G02340_466798_466957	-	spliced
AT1G02340_467087_467185	-	spliced
AT1G02340_467553_467683	-	spliced
AT1G02360_472508_472667	-	spliced
AT1G02475_514035_514105	-	spliced
AT1G02475_514471_514552	-	spliced
AT1G02475_514992_515092	-	spliced
AT1G02500_518379_519032	+	spliced
AT1G02500_518379_519035	+	spliced
AT1G02560_538131_538208	+	spliced
AT1G02560_538329_538418	+	spliced
AT1G02560_538534_538626	+	spliced
AT1G02560_538720_538807	+	spliced
AT1G02560_538854_538935	+	spliced
AT1G02560_539009_539254	+	spliced
AT1G02560_539290_539390	+	spliced
AT1G02560_539480_539610	+	spliced
AT1G02640_564698_565432	+	spliced
AT1G02640_565712_565783	+	spliced
AT1G02640_565954_566042	+	spliced
AT1G02640_566141_566225	+	spliced
AT1G02700_588541_588662	+	spliced
AT1G02750_602755_602979	+	spliced
AT1G02780_607971_608059	-	unspliced
AT1G02780_608148_608241	-	spliced
AT1G02780_608310_608397	-	spliced
AT1G02780_608712_608815	-	spliced
AT1G02780_608939_609279	-	spliced
AT1G02800_614158_614239	-	spliced
AT1G02800_614815_614988	-	spliced
AT1G02816_622140_622241	+	unspliced
AT1G02840_626829_626912	+	spliced
AT1G02840_627005_627099	+	spliced
AT1G02840_627166_627307	+	spliced
AT1G02840_627383_627481	+	spliced
AT1G02840_627615_627700	+	spliced
AT1G02840_627748_627834	+	spliced
AT1G02840_627893_627969	+	spliced
AT1G02840_628020_628111	+	spliced
AT1G02840_628169_628245	+	spliced
AT1G02840_629322_629417	+	spliced
AT1G02840_629495_629579	+	spliced
AT1G02850_630896_630977	+	spliced
AT1G02850_631034_631103	+	spliced
AT1G02850_631180_631264	+	spliced
AT1G02850_631519_631602	+	spliced
AT1G02850_631859_631927	+	unspliced
AT1G02850_631859_631999	+	unspliced
AT1G02850_632044_632127	+	spliced
AT1G02850_632349_632420	+	spliced
AT1G02850_632450_632527	+	spliced
AT1G02850_632566_632715	+	unspliced
AT1G02850_632807_632883	+	spliced
AT1G02860_635987_636080	+	spliced
AT1G02860_636360_636591	+	spliced
AT1G02860_636730_636827	+	spliced
AT1G02860_636887_636977	+	spliced
AT1G02870_637515_637601	-	spliced
AT1G02870_637724_638257	-	spliced
AT1G02880_643950_644141	-	unspliced
AT1G02880_644479_644605	-	unspliced
AT1G02890_645486_645574	-	spliced
AT1G02890_645815_645898	-	spliced
AT1G02890_646038_646125	-	spliced
AT1G02890_646311_646405	-	spliced
AT1G02890_646690_646776	-	spliced
AT1G02890_646957_647037	-	spliced
AT1G02890_647108_647183	-	spliced
AT1G02890_647443_647530	-	spliced
AT1G02890_647808_647923	-	spliced
AT1G02890_648657_648765	-	spliced
AT1G02890_648830_648910	-	spliced
AT1G02890_649140_649367	-	spliced
AT1G02890_649460_649550	-	spliced
AT1G02890_649676_649761	-	spliced
AT1G02890_650710_650790	-	spliced
AT1G02890_651220_651319	-	spliced
AT1G02910_655824_655932	-	spliced
AT1G02910_656030_656133	-	spliced
AT1G02910_657059_657141	-	spliced
AT1G02910_657496_657855	-	spliced
AT1G02920_659317_659422	-	spliced
AT1G02920_659472_659555	-	spliced
AT1G02930_661791_661900	-	spliced
AT1G02930_661950_662041	-	spliced
AT1G02930_662254_662333	-	unspliced
AT1G02950_665778_665861	-	spliced
AT1G02950_665911_666113	-	spliced
AT1G02950_666257_666350	-	spliced
AT1G03000_691757_691898	-	unspliced
AT1G03030_702902_703011	+	spliced
AT1G03030_703257_703352	+	spliced
AT1G03040_705130_705301	-	spliced
AT1G03040_705368_705533	-	spliced
AT1G03040_705657_706100	-	spliced
AT1G03040_706181_706457	-	unspliced
AT1G03060_718416_718502	-	unspliced
AT1G03060_718663_718934	-	spliced
AT1G03060_721025_721149	-	unspliced
AT1G03060_722008_722115	-	spliced
AT1G03060_722816_722965	-	spliced
AT1G03060_725082_725235	-	spliced
AT1G03060_726123_726274	-	spliced
AT1G03060_726345_726709	-	spliced
AT1G03080_731865_736847	-	unspliced
AT1G03080_737082_737232	-	spliced
AT1G03090_740051_740123	+	spliced
AT1G03090_740246_740354	+	spliced
AT1G03090_740758_740969	+	spliced
AT1G03090_741066_741147	+	spliced
AT1G03090_741602_741683	+	spliced
AT1G03090_742983_743089	+	spliced
AT1G03090_743204_743300	+	spliced
AT1G03090_743547_743619	+	spliced
AT1G03090_743717_743814	+	spliced
AT1G03090_743887_743963	+	unspliced
AT1G03150_756539_756644	+	spliced
AT1G03150_756736_757553	+	spliced
AT1G03150_757687_757936	+	spliced
AT1G03150_758007_758198	+	spliced
AT1G03150_758260_758349	+	spliced
AT1G03160_763211_763298	+	spliced
AT1G03160_765256_765484	+	spliced
AT1G03210_784027_784132	+	spliced
AT1G03250_793931_794021	-	spliced
AT1G03280_803118_803564	+	spliced
AT1G03280_803958_804246	+	spliced
AT1G03280_805071_805166	+	spliced
AT1G03280_806410_806660	+	spliced
AT1G03290_808395_808531	+	spliced
AT1G03290_808823_808912	+	unspliced
AT1G03330_818281_818919	-	spliced
AT1G03330_819079_819294	-	spliced
AT1G03370_831314_831419	+	spliced
AT1G03370_832641_832752	+	spliced
AT1G03380_836045_836136	+	unspliced
AT1G03380_836329_836768	+	spliced
AT1G03380_837234_837470	+	spliced
AT1G03380_839470_839677	+	spliced
AT1G03380_839806_839919	+	spliced
AT1G03380_840412_840507	+	spliced
AT1G03430_848228_848366	+	spliced
AT1G03430_848714_848807	+	spliced
AT1G03430_848880_848997	+	spliced
AT1G03475_869371_869453	-	spliced
AT1G03475_869553_869657	-	spliced
AT1G03475_869783_869874	-	spliced
AT1G03475_869963_870143	-	spliced
AT1G03475_870228_870312	-	spliced
AT1G03475_870408_870495	-	spliced
AT1G03475_870572_870650	-	spliced
AT1G03520_879301_879931	-	unspliced
AT1G03520_879328_879931	-	unspliced
AT1G03590_894945_895029	-	spliced
AT1G03590_895254_895354	-	spliced
AT1G03590_895473_895582	-	spliced
AT1G03590_895922_896014	-	spliced
AT1G03610_901397_901485	+	spliced
AT1G03610_901551_901943	+	unspliced
AT1G03610_902256_902353	+	unspliced
AT1G03630_907756_907848	+	spliced
AT1G03630_907948_908032	+	spliced
AT1G03630_907948_908241	+	unspliced
AT1G03630_908571_908654	+	spliced
AT1G03630_909011_909089	+	spliced
AT1G03680_917304_917639	-	spliced
AT1G03850_976502_977279	-	unspliced
AT1G03850_976502_977367	-	unspliced
AT1G03860_979800_979890	-	spliced
AT1G03860_980104_980184	-	spliced
AT1G03860_980356_980777	-	spliced
AT1G03860_980895_980986	-	spliced
AT1G03860_981161_981772	-	spliced
AT1G03880_986542_986853	+	spliced
AT1G03880_987283_987523	+	spliced
AT1G03900_991747_992442	+	spliced
AT1G03900_991747_992624	+	unspliced
AT1G03900_992692_992777	+	spliced
AT1G03910_1000027_1000111	+	spliced
AT1G03910_996218_996425	+	spliced
AT1G03910_996735_996847	+	spliced
AT1G03910_997896_998419	+	spliced
AT1G03910_999012_999900	+	unspliced
AT1G03930_1005515_1005611	+	spliced
AT1G03930_1005653_1005745	+	spliced
AT1G03930_1005816_1005925	+	spliced
AT1G03930_1006075_1006175	+	spliced
AT1G03930_1006798_1006916	+	spliced
AT1G03930_1007208_1007289	+	spliced
AT1G03930_1007526_1007601	+	spliced
AT1G03930_1007733_1007827	+	spliced
AT1G03935_1008865_1008962	+	unspliced
AT1G04040_1042742_1042953	-	spliced
AT1G04040_1043164_1043391	-	spliced
AT1G04080_1051492_1051768	+	spliced
AT1G04080_1052038_1052159	+	spliced
AT1G04080_1052270_1052545	+	spliced
AT1G04080_1053495_1053806	+	spliced
AT1G04080_1054201_1054662	+	spliced
AT1G04080_1054807_1054935	+	spliced
AT1G04080_1055089_1055173	+	spliced
AT1G04080_1055291_1055477	+	spliced
AT1G04080_1055709_1055797	+	spliced
AT1G04080_1056104_1056186	+	spliced
AT1G04080_1056289_1056433	+	spliced
AT1G04120_1064961_1065054	-	spliced
AT1G04120_1065295_1065379	-	spliced
AT1G04120_1065444_1065549	-	spliced
AT1G04120_1066150_1066230	-	spliced
AT1G04120_1066526_1066606	-	spliced
AT1G04120_1066772_1066851	-	spliced
AT1G04120_1067850_1067926	-	spliced
AT1G04120_1068248_1068356	-	spliced
AT1G04120_1068594_1068715	-	unspliced
AT1G04120_1068737_1068841	-	unspliced
AT1G04120_1070495_1070687	-	spliced
AT1G04140_1076011_1076135	-	spliced
AT1G04140_1076226_1076310	-	spliced
AT1G04140_1076425_1076565	-	spliced
AT1G04140_1076680_1076871	-	spliced
AT1G04140_1076933_1077035	-	spliced
AT1G04140_1077237_1077340	-	spliced
AT1G04140_1078354_1078426	-	spliced
AT1G04140_1078553_1078681	-	spliced
AT1G04140_1078750_1078837	-	spliced
AT1G04140_1078947_1079245	-	spliced
AT1G04140_1079293_1079409	-	unspliced
AT1G04140_1079331_1079409	-	spliced
AT1G04140_1079527_1079620	-	spliced
AT1G04140_1079780_1080232	-	spliced
AT1G04170_1097121_1097398	+	spliced
AT1G04170_1097532_1097618	+	spliced
AT1G04170_1097681_1097799	+	spliced
AT1G04170_1097913_1097998	+	spliced
AT1G04170_1098102_1098378	+	spliced
AT1G04170_1098607_1098717	+	spliced
AT1G04170_1098937_1099036	+	spliced
AT1G04170_1099298_1099399	+	spliced
AT1G04190_1106693_1106856	-	spliced
AT1G04190_1107190_1107267	-	spliced
AT1G04190_1107448_1107555	-	spliced
AT1G04190_1107730_1107819	-	spliced
AT1G04190_1107871_1107984	-	spliced
AT1G04190_1108079_1108399	-	spliced
AT1G04200_1110224_1110299	+	spliced
AT1G04200_1111920_1112000	+	spliced
AT1G04210_1117483_1117574	+	spliced
AT1G04210_1118448_1118530	+	spliced
AT1G04210_1119070_1119152	+	spliced
AT1G04220_1120672_1121715	-	spliced
AT1G04240_1128640_1128743	-	spliced
AT1G04240_1129053_1129134	-	spliced
AT1G04250_1136621_1136933	+	spliced
AT1G04250_1137146_1137459	+	spliced
AT1G04250_1137599_1137739	+	spliced
AT1G04250_1137802_1138302	+	spliced
AT1G04270_1142101_1142575	-	spliced
AT1G04270_1142634_1142720	-	spliced
AT1G04270_1142854_1142957	-	unspliced
AT1G04270_1142870_1142957	-	spliced
AT1G04280_1143889_1143979	-	spliced
AT1G04280_1144125_1144233	-	spliced
AT1G04280_1144785_1144875	-	spliced
AT1G04280_1145095_1145294	-	spliced
AT1G04280_1145360_1145496	-	spliced
AT1G04280_1145721_1146140	-	spliced
AT1G04280_1146336_1146522	-	unspliced
AT1G04290_1147865_1147947	-	spliced
AT1G04300_1147865_1147947	-	spliced
AT1G04300_1150320_1150391	-	spliced
AT1G04300_1153289_1153717	-	unspliced
AT1G04300_1153346_1153717	-	spliced
AT1G04340_1163453_1163605	-	spliced
AT1G04340_1163705_1163790	-	spliced
AT1G04340_1163881_1163971	-	spliced
AT1G04340_1164087_1164669	-	spliced
AT1G04400_1186307_1186451	-	spliced
AT1G04400_1187165_1187259	-	spliced
AT1G04400_1187485_1187588	-	spliced
AT1G04400_1188007_1188186	-	spliced
AT1G04410_1189513_1189600	-	spliced
AT1G04410_1189713_1189804	-	spliced
AT1G04410_1189941_1190029	-	spliced
AT1G04410_1190308_1190464	-	spliced
AT1G04410_1190641_1190746	-	spliced
AT1G04410_1190906_1191224	-	spliced
AT1G04420_1191859_1191938	+	spliced
AT1G04420_1192298_1192412	+	spliced
AT1G04420_1192574_1192717	+	spliced
AT1G04420_1192836_1192924	+	spliced
AT1G04420_1193061_1193142	+	spliced
AT1G04420_1193322_1193459	+	spliced
AT1G04430_1198327_1198787	+	spliced
AT1G04430_1199115_1199196	+	spliced
AT1G04430_1199362_1199458	+	spliced
AT1G04430_1199642_1199709	+	spliced
AT1G04430_1199912_1199972	+	unspliced
AT1G04430_1200305_1200423	+	spliced
AT1G04430_1200537_1200642	+	spliced
AT1G04430_1200718_1200991	+	unspliced
AT1G04430_1200864_1200961	+	spliced
AT1G04440_1202891_1202975	+	spliced
AT1G04440_1203017_1203103	+	spliced
AT1G04440_1203421_1203494	+	spliced
AT1G04440_1203591_1203697	+	spliced
AT1G04440_1203769_1203843	+	spliced
AT1G04440_1204108_1204181	+	spliced
AT1G04440_1204267_1204392	+	spliced
AT1G04440_1204520_1204618	+	spliced
AT1G04440_1204859_1205114	+	spliced
AT1G04440_1205252_1205385	+	spliced
AT1G04480_1216123_1216243	+	spliced
AT1G04480_1216529_1217132	+	spliced
AT1G04510_1226762_1226851	+	spliced
AT1G04510_1226938_1227086	+	spliced
AT1G04510_1227159_1227246	+	spliced
AT1G04510_1227310_1227579	+	spliced
AT1G04510_1227958_1228045	+	spliced
AT1G04510_1228168_1228330	+	spliced
AT1G04510_1228802_1228896	+	spliced
AT1G04510_1228957_1229053	+	spliced
AT1G04510_1229129_1229232	+	spliced
AT1G04510_1229338_1229503	+	spliced
AT1G04510_1229624_1229716	+	spliced
AT1G04510_1229795_1229892	+	spliced
AT1G04510_1229978_1230064	+	spliced
AT1G04510_1230374_1230464	+	spliced
AT1G04520_1233601_1233779	+	spliced
AT1G04530_1234505_1234603	-	spliced
AT1G04530_1234759_1234993	-	spliced
AT1G04530_1235109_1235184	-	spliced
AT1G04530_1235358_1235454	-	spliced
AT1G04550_1240785_1241056	+	spliced
AT1G04550_1241344_1241424	+	spliced
AT1G04550_1241543_1241615	+	spliced
AT1G04550_1241678_1241760	+	spliced
AT1G04560_1245200_1245291	+	spliced
AT1G04590_1260627_1260745	-	spliced
AT1G04620_1282960_1283067	-	spliced
AT1G04620_1283874_1283968	-	spliced
AT1G04620_1284842_1284925	-	spliced
AT1G04620_1285370_1285515	-	spliced
AT1G04620_1285628_1285718	-	spliced
AT1G04620_1285804_1285895	-	spliced
AT1G04620_1286002_1286410	-	spliced
AT1G04630_1290066_1290151	-	spliced
AT1G04630_1290224_1290771	-	spliced
AT1G04640_1292156_1292537	+	spliced
AT1G04680_1304280_1304372	-	spliced
AT1G04680_1304512_1304620	-	spliced
AT1G04680_1304725_1304822	-	spliced
AT1G04680_1305466_1306791	-	spliced
AT1G04680_1306873_1307679	-	spliced
AT1G04690_1314030_1314463	+	spliced
AT1G04690_1314660_1314779	+	spliced
AT1G04690_1314924_1315040	+	spliced
AT1G04690_1315206_1315306	+	spliced
AT1G04710_1322019_1322256	+	spliced
AT1G04750_1332001_1332136	-	spliced
AT1G04750_1332200_1332388	-	spliced
AT1G04750_1332510_1332588	-	spliced
AT1G04750_1332614_1333323	-	unspliced
AT1G04750_1332731_1333236	-	spliced
AT1G04750_1332731_1333350	-	unspliced
AT1G04810_1350139_1350279	+	unspliced
AT1G04810_1350450_1350832	+	spliced
AT1G04810_1350903_1351106	+	spliced
AT1G04810_1351213_1351525	+	spliced
AT1G04810_1351635_1351712	+	spliced
AT1G04810_1352532_1352637	+	spliced
AT1G04810_1352774_1352875	+	spliced
AT1G04810_1353445_1353540	+	spliced
AT1G04810_1353800_1353920	+	spliced
AT1G04810_1354154_1354239	+	spliced
AT1G04810_1354739_1354913	+	spliced
AT1G04820_1356514_1357677	-	unspliced
AT1G04820_1357075_1357157	-	spliced
AT1G04820_1357764_1358173	-	spliced
AT1G04830_1360354_1360437	-	spliced
AT1G04830_1360537_1360679	-	spliced
AT1G04850_1365488_1365611	-	spliced
AT1G04850_1365732_1365872	-	spliced
AT1G04850_1365951_1366038	-	spliced
AT1G04850_1366129_1366217	-	spliced
AT1G04850_1366300_1366390	-	spliced
AT1G04850_1366459_1366600	-	spliced
AT1G04850_1366662_1366806	-	spliced
AT1G04850_1366887_1367146	-	spliced
AT1G04850_1367224_1367612	-	spliced
AT1G04850_1367709_1367789	-	spliced
AT1G04870_1373662_1373750	-	spliced
AT1G04870_1373835_1373916	-	spliced
AT1G04870_1374103_1374247	-	spliced
AT1G04870_1374438_1374741	-	spliced
AT1G04870_1374848_1375028	-	spliced
AT1G04870_1375222_1375382	-	spliced
AT1G04910_1389488_1389580	-	spliced
AT1G04910_1389705_1389992	-	spliced
AT1G04910_1390530_1390776	-	spliced
AT1G04910_1390937_1391066	-	spliced
AT1G04940_1399323_1399569	+	spliced
AT1G04940_1399775_1399978	+	spliced
AT1G04945_1399775_1399978	+	spliced
AT1G04945_1400555_1400975	+	unspliced
AT1G04950_1405235_1405559	-	spliced
AT1G04950_1405881_1405956	-	spliced
AT1G04950_1406058_1406338	-	spliced
AT1G04950_1406448_1406540	-	spliced
AT1G04960_1409442_1409527	-	spliced
AT1G04960_1409630_1409755	-	spliced
AT1G04960_1410034_1410184	-	spliced
AT1G04970_1412055_1412159	+	spliced
AT1G04970_1412512_1412655	+	spliced
AT1G04970_1412905_1413016	+	spliced
AT1G04985_1416780_1416868	-	spliced
AT1G04985_1416979_1417325	-	spliced
AT1G04985_1418047_1418174	-	spliced
AT1G04990_1419659_1419786	-	spliced
AT1G04990_1419659_1419846	-	unspliced
AT1G04990_1420374_1420447	-	spliced
AT1G04990_1420882_1420972	-	spliced
AT1G04990_1421131_1421378	-	spliced
AT1G05000_1425926_1426015	+	spliced
AT1G05000_1427957_1428070	+	spliced
AT1G05010_1431725_1431806	-	spliced
AT1G05010_1432141_1432291	-	spliced
AT1G05010_1432519_1432590	-	spliced
AT1G05070_1457642_1458347	-	spliced
AT1G05120_1471697_1471779	-	spliced
AT1G05170_1493241_1493327	-	spliced
AT1G05180_1498747_1498835	-	spliced
AT1G05180_1500915_1501166	-	spliced
AT1G05180_1501191_1501288	-	unspliced
AT1G05180_1501598_1501689	-	spliced
AT1G05190_1502852_1502961	-	spliced
AT1G05190_1503262_1503703	-	spliced
AT1G05205_1509437_1509691	-	spliced
AT1G05205_1509772_1510138	-	spliced
AT1G05260_1529974_1530521	+	unspliced
AT1G05260_1530040_1530147	+	spliced
AT1G05260_1530337_1530429	+	spliced
AT1G05260_1530593_1530855	+	spliced
AT1G05270_1531935_1532018	-	spliced
AT1G05270_1532131_1532263	-	spliced
AT1G05270_1532365_1532483	-	spliced
AT1G05270_1532598_1532729	-	spliced
AT1G05270_1533001_1533351	-	spliced
AT1G05270_1533412_1533502	-	spliced
AT1G05270_1533551_1533942	-	spliced
AT1G05270_1534063_1534133	-	unspliced
AT1G05320_1555534_1555614	+	unspliced
AT1G05320_1557329_1557424	+	spliced
AT1G05340_1559518_1559615	-	spliced
AT1G05350_1562734_1563011	-	spliced
AT1G05350_1563504_1563581	-	spliced
AT1G05360_1566106_1566341	+	spliced
AT1G05430_1594431_1594539	-	spliced
AT1G05430_1594808_1594922	-	spliced
AT1G05430_1595044_1595132	-	spliced
AT1G05430_1595187_1595320	-	spliced
AT1G05500_1625203_1625284	+	spliced
AT1G05500_1625390_1625526	+	spliced
AT1G05500_1625578_1625697	+	spliced
AT1G05500_1625819_1626230	+	spliced
AT1G05500_1626353_1626509	+	spliced
AT1G05500_1626612_1626841	+	spliced
AT1G05500_1627409_1627603	+	spliced
AT1G05500_1627755_1627827	+	spliced
AT1G05500_1628059_1628159	+	spliced
AT1G05500_1628439_1628528	+	spliced
AT1G05500_1628643_1628793	+	spliced
AT1G05510_1630420_1630514	+	spliced
AT1G05520_1631273_1631389	-	spliced
AT1G05520_1631495_1631578	-	spliced
AT1G05520_1631843_1631915	-	spliced
AT1G05520_1632078_1632343	-	spliced
AT1G05520_1632422_1632971	-	spliced
AT1G05520_1633054_1633131	-	spliced
AT1G05520_1633305_1633399	-	spliced
AT1G05520_1634778_1634917	-	spliced
AT1G05570_1648129_1648226	-	spliced
AT1G05570_1648413_1648498	-	spliced
AT1G05570_1650128_1650215	-	spliced
AT1G05570_1650335_1650456	-	spliced
AT1G05570_1650888_1650981	-	spliced
AT1G05570_1651172_1651255	-	spliced
AT1G05570_1651325_1651436	-	spliced
AT1G05570_1651758_1651832	-	spliced
AT1G05570_1652244_1652326	-	spliced
AT1G05570_1652638_1652718	-	spliced
AT1G05570_1654501_1654587	-	spliced
AT1G05570_1655163_1655285	-	unspliced
AT1G05570_1655458_1655630	-	spliced
AT1G05570_1655749_1655829	-	spliced
AT1G05570_1655950_1656200	-	spliced
AT1G05570_1656922_1657066	-	spliced
AT1G05570_1657159_1657262	-	spliced
AT1G05570_1657356_1657439	-	spliced
AT1G05570_1657557_1657640	-	spliced
AT1G05570_1657752_1657887	-	spliced
AT1G05570_1657982_1658083	-	spliced
AT1G05570_1658206_1658298	-	spliced
AT1G05570_1658400_1658490	-	spliced
AT1G05620_1679338_1679600	+	spliced
AT1G05620_1679717_1679823	+	spliced
AT1G05620_1679884_1680120	+	spliced
AT1G05620_1680307_1680400	+	spliced
AT1G05620_1681022_1681161	+	spliced
AT1G05620_1681298_1681418	+	spliced
AT1G05710_1716736_1716861	+	spliced
AT1G05720_1717750_1718119	-	spliced
AT1G05720_1718302_1718429	-	spliced
AT1G05720_1718489_1718671	-	spliced
AT1G05785_1731009_1731293	+	spliced
AT1G05805_1746503_1746760	+	spliced
AT1G05805_1746890_1747035	+	spliced
AT1G05805_1747102_1747192	+	spliced
AT1G05810_1748777_1749027	+	spliced
AT1G05830_1755314_1755407	+	spliced
AT1G05835_1762309_1762379	+	spliced
AT1G05840_1762989_1763090	-	spliced
AT1G05840_1764595_1765300	-	spliced
AT1G05850_1767251_1767351	-	spliced
AT1G05850_1767512_1767729	-	spliced
AT1G05850_1767848_1767922	-	unspliced
AT1G05850_1768152_1768547	-	spliced
AT1G05870_1771718_1771891	-	unspliced
AT1G05870_1772142_1772326	-	unspliced
AT1G05870_1772142_1772355	-	unspliced
AT1G05870_1772164_1772308	-	unspliced
AT1G05890_1779787_1780211	+	unspliced
AT1G05890_1780299_1780525	+	spliced
AT1G05890_1780632_1780719	+	spliced
AT1G05890_1780811_1781086	+	spliced
AT1G05890_1781800_1781926	+	spliced
AT1G05890_1782299_1782453	+	spliced
AT1G05890_1782545_1782649	+	spliced
AT1G05890_1782740_1782820	+	spliced
AT1G05890_1782869_1783161	+	spliced
AT1G05890_1783234_1783318	+	spliced
AT1G05890_1783413_1783501	+	spliced
AT1G05890_1783629_1783982	+	spliced
AT1G05940_1802261_1802356	-	spliced
AT1G05940_1802261_1802435	-	unspliced
AT1G05940_1802534_1802645	-	spliced
AT1G05960_1808637_1808735	-	spliced
AT1G05960_1808937_1809018	-	spliced
AT1G05960_1809154_1809221	-	spliced
AT1G05960_1809363_1809505	-	spliced
AT1G05960_1809701_1809812	-	spliced
AT1G05960_1810582_1810871	-	spliced
AT1G05960_1811022_1811162	-	spliced
AT1G05960_1811517_1811607	-	spliced
AT1G05960_1811758_1812449	-	spliced
AT1G05960_1812740_1812832	-	spliced
AT1G05960_1813030_1813133	-	spliced
AT1G05960_1813289_1813385	-	spliced
AT1G05960_1813434_1813926	-	spliced
AT1G05960_1814056_1814143	-	spliced
AT1G05960_1814259_1814446	-	spliced
AT1G05960_1814563_1814658	-	spliced
AT1G05960_1814734_1814925	-	spliced
AT1G05960_1815086_1815173	-	spliced
AT1G05960_1815243_1815391	-	spliced
AT1G06010_1822684_1823343	+	spliced
AT1G06040_1828256_1828502	-	unspliced
AT1G06040_1828256_1828553	-	unspliced
AT1G06040_1828905_1828986	-	spliced
AT1G06040_1829302_1829476	-	unspliced
AT1G06040_1829305_1829476	-	unspliced
AT1G06040_1829308_1829476	-	spliced
AT1G06060_1833098_1833419	+	spliced
AT1G06060_1833562_1833654	+	spliced
AT1G06060_1833803_1833885	+	spliced
AT1G06060_1833962_1834068	+	spliced
AT1G06060_1834181_1834274	+	spliced
AT1G06060_1834367_1834471	+	spliced
AT1G06070_1836247_1836469	-	spliced
AT1G06080_1843991_1844628	+	spliced
AT1G06080_1844770_1844845	+	spliced
AT1G06080_1844987_1845101	+	spliced
AT1G06080_1845209_1845894	+	spliced
AT1G06110_1853316_1853404	-	spliced
AT1G06110_1853512_1853614	-	spliced
AT1G06110_1853734_1853914	-	unspliced
AT1G06110_1853834_1853914	-	spliced
AT1G06110_1854617_1854734	-	spliced
AT1G06130_1858108_1858706	-	unspliced
AT1G06130_1858187_1858333	-	spliced
AT1G06130_1858433_1858517	-	spliced
AT1G06130_1859453_1859560	-	spliced
AT1G06130_1859765_1859979	-	spliced
AT1G06130_1860166_1860586	-	spliced
AT1G06190_1892641_1892845	-	unspliced
AT1G06190_1893627_1894032	-	spliced
AT1G06200_1894689_1894786	-	spliced
AT1G06200_1894894_1894990	-	spliced
AT1G06200_1895175_1895761	-	spliced
AT1G06200_1895889_1896780	-	unspliced
AT1G06200_1895935_1896780	-	spliced
AT1G06210_1898053_1898140	+	spliced
AT1G06220_1900108_1900511	+	spliced
AT1G06220_1901265_1901350	+	spliced
AT1G06220_1901420_1901523	+	spliced
AT1G06220_1902718_1902828	+	spliced
AT1G06220_1902928_1903040	+	spliced
AT1G06220_1903685_1903762	+	spliced
AT1G06220_1903874_1903964	+	spliced
AT1G06220_1904172_1904484	+	spliced
AT1G06230_1907170_1907429	+	unspliced
AT1G06230_1910043_1910136	+	spliced
AT1G06290_1922893_1923140	+	spliced
AT1G06290_1923259_1923352	+	spliced
AT1G06290_1923461_1923569	+	spliced
AT1G06290_1923743_1923821	+	spliced
AT1G06290_1923922_1924008	+	spliced
AT1G06290_1924084_1924192	+	spliced
AT1G06290_1924324_1924464	+	spliced
AT1G06290_1924601_1924685	+	spliced
AT1G06290_1924806_1924896	+	spliced
AT1G06290_1925044_1925137	+	spliced
AT1G06290_1925243_1925340	+	spliced
AT1G06290_1925443_1925759	+	spliced
AT1G06360_1939372_1939463	-	spliced
AT1G06360_1939571_1939657	-	spliced
AT1G06360_1939799_1939873	-	spliced
AT1G06360_1940015_1940105	-	spliced
AT1G06390_1946965_1948122	+	spliced
AT1G06390_1948216_1948428	+	spliced
AT1G06390_1948489_1948573	+	spliced
AT1G06390_1948847_1948935	+	spliced
AT1G06390_1949011_1949084	+	spliced
AT1G06390_1949142_1949314	+	spliced
AT1G06390_1949618_1949724	+	spliced
AT1G06390_1949821_1949937	+	spliced
AT1G06390_1950022_1950148	+	spliced
AT1G06390_1950251_1950330	+	spliced
AT1G06400_1951298_1952465	-	unspliced
AT1G06400_1951519_1952465	-	spliced
AT1G06410_1957383_1957476	+	spliced
AT1G06410_1957751_1957841	+	spliced
AT1G06430_1960565_1960654	-	spliced
AT1G06430_1960896_1960969	-	spliced
AT1G06430_1961284_1961373	-	spliced
AT1G06430_1962526_1962970	-	spliced
AT1G06460_1967345_1967602	-	spliced
AT1G06460_1967979_1968225	-	spliced
AT1G06460_1968422_1968511	-	spliced
AT1G06460_1968629_1968783	-	spliced
AT1G06460_1968907_1969309	-	spliced
AT1G06470_1970581_1970675	+	unspliced
AT1G06470_1970605_1970675	+	unspliced
AT1G06515_1991516_1991883	-	spliced
AT1G06515_1991985_1992052	-	spliced
AT1G06550_2003883_2003987	-	spliced
AT1G06550_2004098_2004192	-	spliced
AT1G06550_2004235_2004349	-	spliced
AT1G06550_2004928_2005048	-	spliced
AT1G06550_2005171_2005385	-	spliced
AT1G06550_2005472_2005549	-	spliced
AT1G06550_2005961_2006052	-	spliced
AT1G06550_2006117_2006195	-	spliced
AT1G06550_2006435_2006531	-	spliced
AT1G06570_2012190_2012296	-	spliced
AT1G06630_2029377_2030002	+	unspliced
AT1G06640_2032899_2033069	+	spliced
AT1G06640_2033392_2033520	+	spliced
AT1G06680_2048187_2048296	+	spliced
AT1G06680_2048187_2048956	+	unspliced
AT1G06680_2048530_2048619	+	spliced
AT1G06680_2048671_2048925	+	spliced
AT1G06690_2049928_2050095	-	spliced
AT1G06690_2050159_2050473	-	spliced
AT1G06690_2050557_2050702	-	spliced
AT1G06690_2051694_2051798	-	spliced
AT1G06700_2052876_2052985	-	spliced
AT1G06700_2053073_2053157	-	spliced
AT1G06700_2053291_2053374	-	spliced
AT1G06700_2053649_2053785	-	spliced
AT1G06700_2053913_2053994	-	spliced
AT1G06700_2054249_2054467	-	spliced
AT1G06700_2054597_2055125	-	spliced
AT1G06700_2054597_2055142	-	spliced
AT1G06760_2077311_2077415	-	spliced
AT1G06780_2083584_2083684	+	unspliced
AT1G06840_2098411_2098488	-	spliced
AT1G06840_2098995_2099076	-	spliced
AT1G06840_2100817_2100933	-	spliced
AT1G06840_2101379_2101660	-	spliced
AT1G06840_2101925_2102077	-	spliced
AT1G06840_2102150_2102265	-	spliced
AT1G06840_2102556_2102652	-	spliced
AT1G06840_2102725_2102807	-	spliced
AT1G06870_2109519_2109762	+	spliced
AT1G06870_2110426_2110518	+	spliced
AT1G06890_2111603_2111760	-	unspliced
AT1G06890_2111606_2111760	-	unspliced
AT1G06890_2111860_2112063	-	spliced
AT1G06890_2112337_2112437	-	spliced
AT1G06890_2112600_2112705	-	spliced
AT1G06890_2112839_2113070	-	spliced
AT1G06890_2113139_2113236	-	spliced
AT1G06890_2113422_2113917	-	spliced
AT1G06890_2114090_2114173	-	spliced
AT1G06890_2114224_2114435	-	spliced
AT1G06900_2115643_2115729	-	spliced
AT1G06900_2116397_2116511	-	spliced
AT1G06950_2130552_2130659	-	spliced
AT1G06950_2131632_2131737	-	spliced
AT1G06950_2131864_2132017	-	spliced
AT1G06950_2132173_2132478	-	spliced
AT1G06950_2132696_2132836	-	spliced
AT1G06950_2132938_2133010	-	spliced
AT1G06950_2133139_2133568	-	spliced
AT1G06950_2133664_2133740	-	spliced
AT1G06950_2133806_2134123	-	spliced
AT1G06950_2134191_2134319	-	spliced
AT1G06950_2134419_2134512	-	spliced
AT1G06950_2134582_2134687	-	spliced
AT1G06950_2134812_2134896	-	spliced
AT1G06950_2134957_2135039	-	spliced
AT1G07020_2155756_2155877	-	spliced
AT1G07030_2158838_2159750	-	spliced
AT1G07040_2161324_2161489	-	spliced
AT1G07040_2161645_2161721	-	spliced
AT1G07040_2162097_2162170	-	spliced
AT1G07040_2162387_2162476	-	spliced
AT1G07070_2168684_2168908	+	spliced
AT1G07070_2168945_2169340	+	spliced
AT1G07080_2170590_2170701	+	spliced
AT1G07080_2170843_2171064	+	spliced
AT1G07080_2171158_2171645	+	spliced
AT1G07110_2178441_2178554	-	spliced
AT1G07110_2178621_2178770	-	spliced
AT1G07110_2178835_2178914	-	spliced
AT1G07110_2179200_2179292	-	spliced
AT1G07110_2180826_2180953	-	spliced
AT1G07110_2181178_2181378	-	spliced
AT1G07110_2182137_2182324	-	spliced
AT1G07110_2182421_2182515	-	spliced
AT1G07110_2182717_2182810	-	spliced
AT1G07110_2183510_2183629	-	spliced
AT1G07110_2183694_2183809	-	spliced
AT1G07135_2190315_2190425	-	unspliced
AT1G07135_2190363_2190425	-	unspliced
AT1G07140_2192614_2193029	-	spliced
AT1G07140_2193156_2193261	-	spliced
AT1G07140_2193414_2193533	-	spliced
AT1G07170_2200220_2200637	+	spliced
AT1G07210_2216387_2216476	+	spliced
AT1G07230_2220835_2221205	-	spliced
AT1G07230_2221383_2221679	-	spliced
AT1G07240_2224306_2224823	+	unspliced
AT1G07320_2250022_2250172	+	spliced
AT1G07350_2258448_2258538	-	spliced
AT1G07350_2258603_2258746	-	unspliced
AT1G07350_2258831_2259002	-	unspliced
AT1G07350_2259153_2259276	-	spliced
AT1G07350_2259386_2259485	-	spliced
AT1G07350_2259587_2260011	-	spliced
AT1G07360_2261409_2261739	-	spliced
AT1G07360_2261964_2262084	-	spliced
AT1G07360_2262355_2262690	-	spliced
AT1G07370_2263523_2263714	+	spliced
AT1G07420_2277940_2278586	+	spliced
AT1G07420_2279118_2279257	+	spliced
AT1G07420_2279378_2279465	+	spliced
AT1G07420_2279858_2279960	+	spliced
AT1G07440_2286625_2286711	-	spliced
AT1G07440_2287228_2287299	-	spliced
AT1G07470_2291569_2291662	+	spliced
AT1G07470_2293838_2293925	+	spliced
AT1G07500_2304868_2304908	-	unspliced
AT1G07570_2331839_2331922	-	spliced
AT1G07590_2338986_2339265	-	spliced
AT1G07600_2338986_2339265	-	spliced
AT1G07610_2341659_2341783	+	spliced
AT1G07630_2350683_2350771	+	spliced
AT1G07650_2360177_2360269	-	spliced
AT1G07650_2360753_2360840	-	spliced
AT1G07650_2361280_2361381	-	spliced
AT1G07650_2361523_2361616	-	spliced
AT1G07650_2361674_2361760	-	unspliced
AT1G07650_2361813_2361903	-	spliced
AT1G07650_2362299_2362414	-	spliced
AT1G07650_2362666_2362751	-	spliced
AT1G07650_2362821_2362904	-	spliced
AT1G07650_2362971_2363038	-	spliced
AT1G07650_2363286_2363364	-	spliced
AT1G07650_2363437_2363540	-	spliced
AT1G07650_2363763_2363857	-	spliced
AT1G07650_2364368_2364453	-	spliced
AT1G07650_2364692_2366004	-	spliced
AT1G07650_2366186_2366320	-	spliced
AT1G07660_2369008_2369188	+	spliced
AT1G07660_2369257_2369307	+	unspliced
AT1G07670_2370890_2370967	-	spliced
AT1G07670_2371401_2371481	-	spliced
AT1G07670_2371860_2371946	-	spliced
AT1G07670_2372505_2372595	-	spliced
AT1G07670_2374206_2374455	-	spliced
AT1G07720_2390786_2390903	-	unspliced
AT1G07740_2398690_2399098	-	unspliced
AT1G07750_2404454_2404541	-	spliced
AT1G07750_2405263_2405667	-	spliced
AT1G07770_2408512_2408680	-	spliced
AT1G07770_2408842_2408932	-	spliced
AT1G07770_2409086_2409478	-	spliced
AT1G07770_2409089_2409478	-	spliced
AT1G07780_2412220_2412609	-	spliced
AT1G07810_2416323_2416610	+	spliced
AT1G07810_2418929_2419009	+	spliced
AT1G07810_2419388_2419466	+	spliced
AT1G07810_2419906_2419987	+	spliced
AT1G07830_2422352_2422507	+	spliced
AT1G07830_2422352_2422577	+	unspliced
AT1G07830_2422718_2422948	+	spliced
AT1G07890_2437556_2437992	+	spliced
AT1G07890_2437742_2437992	+	unspliced
AT1G07890_2437752_2437992	+	unspliced
AT1G07890_2438078_2438273	+	unspliced
AT1G07890_2438124_2438210	+	spliced
AT1G07890_2438386_2438490	+	spliced
AT1G07890_2438557_2438708	+	spliced
AT1G07890_2438844_2438934	+	spliced
AT1G07890_2439015_2439087	+	spliced
AT1G07890_2439191_2439277	+	spliced
AT1G07890_2439337_2439419	+	spliced
AT1G07920_2454938_2455537	+	spliced
AT1G07920_2455580_2455983	+	unspliced
AT1G07920_2455681_2456262	+	unspliced
AT1G07920_2455694_2456334	+	unspliced
AT1G07920_2456021_2456113	+	spliced
AT1G07920_2456149_2456644	+	unspliced
AT1G07930_2458346_2458990	+	spliced
AT1G07930_2459206_2459385	+	unspliced
AT1G07930_2459476_2459570	+	spliced
AT1G07930_2459871_2460101	+	unspliced
AT1G07940_2463594_2464685	-	unspliced
AT1G07940_2463707_2464202	-	unspliced
AT1G07940_2464089_2464670	-	unspliced
AT1G07940_2464238_2464330	-	spliced
AT1G07940_2464815_2465409	-	spliced
AT1G07950_2466706_2466817	-	spliced
AT1G07960_2467213_2467637	+	spliced
AT1G07960_2468364_2468451	+	spliced
AT1G07960_2468628_2468739	+	spliced
AT1G07990_2477452_2477675	+	spliced
AT1G07990_2479240_2479399	+	spliced
AT1G07990_2480276_2480405	+	spliced
AT1G08010_2486847_2487135	-	spliced
AT1G08010_2487416_2487857	-	spliced
AT1G08030_2489746_2489823	-	spliced
AT1G08040_2497216_2497328	-	spliced
AT1G08110_2535386_2535481	+	unspliced
AT1G08110_2535586_2535674	+	spliced
AT1G08110_2535795_2536395	+	spliced
AT1G08110_2536458_2536566	+	spliced
AT1G08110_2536628_2536876	+	spliced
AT1G08110_2536957_2537038	+	spliced
AT1G08110_2537110_2537329	+	spliced
AT1G08110_2537420_2537529	+	spliced
AT1G08125_2540686_2540880	-	spliced
AT1G08190_2567922_2568160	+	spliced
AT1G08190_2568434_2568511	+	spliced
AT1G08190_2568692_2568787	+	spliced
AT1G08190_2569046_2569147	+	spliced
AT1G08190_2569281_2569368	+	spliced
AT1G08190_2569460_2569555	+	spliced
AT1G08190_2569659_2570018	+	spliced
AT1G08190_2570123_2570207	+	spliced
AT1G08190_2570302_2570472	+	spliced
AT1G08190_2570629_2570707	+	spliced
AT1G08190_2570771_2570877	+	spliced
AT1G08190_2570944_2571264	+	spliced
AT1G08190_2571493_2571583	+	spliced
AT1G08190_2571662_2571749	+	spliced
AT1G08190_2571870_2571997	+	spliced
AT1G08190_2572079_2572191	+	spliced
AT1G08190_2572278_2572495	+	spliced
AT1G08190_2572578_2572665	+	spliced
AT1G08200_2574372_2574457	-	spliced
AT1G08200_2574558_2574893	-	unspliced
AT1G08200_2574594_2574686	-	spliced
AT1G08200_2574780_2574875	-	spliced
AT1G08200_2574978_2575066	-	spliced
AT1G08200_2575201_2575281	-	spliced
AT1G08200_2575397_2575861	-	spliced
AT1G08200_2575915_2576093	-	unspliced
AT1G08200_2575970_2576093	-	spliced
AT1G08200_2576187_2576333	-	spliced
AT1G08210_2577280_2577356	-	spliced
AT1G08210_2579679_2579818	-	spliced
AT1G08230_2586520_2586612	-	spliced
AT1G08320_2626273_2626773	-	spliced
AT1G08360_2636054_2636196	+	spliced
AT1G08360_2636236_2636647	+	spliced
AT1G08360_2636868_2637086	+	spliced
AT1G08360_2637253_2637434	+	spliced
AT1G08370_2638514_2638593	+	spliced
AT1G08370_2638635_2638721	+	spliced
AT1G08370_2639052_2639252	+	spliced
AT1G08370_2639310_2639460	+	spliced
AT1G08370_2639576_2639765	+	spliced
AT1G08370_2640246_2640310	+	spliced
AT1G08380_2641275_2641491	-	spliced
AT1G08380_2641565_2641660	-	spliced
AT1G08410_2647577_2647680	+	spliced
AT1G08420_2650428_2650966	+	spliced
AT1G08420_2651028_2651141	+	spliced
AT1G08420_2651221_2651331	+	spliced
AT1G08420_2651789_2651865	+	spliced
AT1G08420_2652743_2652965	+	spliced
AT1G08420_2654057_2654206	+	spliced
AT1G08420_2654378_2654715	+	spliced
AT1G08420_2654955_2655044	+	spliced
AT1G08420_2655130_2655225	+	spliced
AT1G08420_2655748_2656018	+	spliced
AT1G08420_2656155_2656248	+	spliced
AT1G08420_2656389_2656477	+	spliced
AT1G08450_2668525_2668695	-	spliced
AT1G08450_2669134_2669225	-	spliced
AT1G08450_2669284_2669373	-	spliced
AT1G08450_2669461_2669647	-	spliced
AT1G08450_2669696_2669821	-	spliced
AT1G08450_2669879_2670158	-	spliced
AT1G08450_2670256_2670606	-	unspliced
AT1G08450_2670418_2670606	-	spliced
AT1G08450_2670800_2671288	-	spliced
AT1G08450_2671397_2671688	-	spliced
AT1G08480_2684520_2684880	+	spliced
AT1G08480_2684984_2685249	+	spliced
AT1G08490_2686151_2686672	-	spliced
AT1G08490_2686832_2686935	-	spliced
AT1G08490_2687368_2687448	-	spliced
AT1G08500_2689303_2689387	+	spliced
AT1G08510_2691867_2691956	-	spliced
AT1G08510_2692129_2692355	-	spliced
AT1G08510_2692470_2692696	-	spliced
AT1G08510_2692831_2692911	-	spliced
AT1G08510_2693208_2693285	-	unspliced
AT1G08510_2693437_2694056	-	spliced
AT1G08520_2697368_2697452	+	spliced
AT1G08520_2697770_2697871	+	spliced
AT1G08520_2697996_2698110	+	spliced
AT1G08520_2698204_2698626	+	spliced
AT1G08520_2698723_2698970	+	spliced
AT1G08520_2699115_2699193	+	spliced
AT1G08520_2699401_2699466	+	spliced
AT1G08520_2699623_2699812	+	spliced
AT1G08520_2699921_2700020	+	spliced
AT1G08520_2700156_2700254	+	spliced
AT1G08520_2700414_2700517	+	spliced
AT1G08520_2700639_2700733	+	spliced
AT1G08540_2703540_2704079	+	spliced
AT1G08540_2704262_2704494	+	spliced
AT1G08540_2705768_2705878	+	spliced
AT1G08540_2706307_2706408	+	spliced
AT1G08560_2710720_2710809	-	spliced
AT1G08560_2710848_2710966	-	unspliced
AT1G08570_2712986_2713095	+	unspliced
AT1G08570_2712986_2713190	+	unspliced
AT1G08570_2713011_2713095	+	unspliced
AT1G08570_2713143_2713235	+	unspliced
AT1G08570_2713296_2713546	+	spliced
AT1G08570_2713724_2713808	+	spliced
AT1G08570_2713974_2714063	+	spliced
AT1G08580_2715358_2715473	-	spliced
AT1G08580_2715555_2715942	-	spliced
AT1G08580_2716010_2716189	-	spliced
AT1G08640_2748777_2749190	-	spliced
AT1G08640_2749263_2749481	-	spliced
AT1G08640_2749578_2749675	-	spliced
AT1G08640_2749802_2750018	-	spliced
AT1G08640_2750077_2750169	-	spliced
AT1G08640_2750226_2750314	-	spliced
AT1G08640_2750393_2750488	-	spliced
AT1G08640_2750594_2750678	-	spliced
AT1G08640_2750779_2751078	-	spliced
AT1G08650_2753011_2753182	+	spliced
AT1G08660_2757954_2758133	-	spliced
AT1G08660_2758193_2758318	-	spliced
AT1G08660_2758410_2758530	-	spliced
AT1G08660_2758733_2758816	-	spliced
AT1G08660_2759066_2759158	-	spliced
AT1G08670_2761250_2761432	-	spliced
AT1G08680_2763360_2764235	+	spliced
AT1G08680_2764324_2764409	+	spliced
AT1G08680_2765201_2765326	+	unspliced
AT1G08680_2765452_2765575	+	spliced
AT1G08680_2765700_2765764	+	unspliced
AT1G08680_2765952_2766055	+	unspliced
AT1G08680_2766176_2766505	+	spliced
AT1G08680_2766578_2766725	+	unspliced
AT1G08680_2766644_2766725	+	spliced
AT1G08680_2766822_2766944	+	spliced
AT1G08680_2767032_2767611	+	spliced
AT1G08680_2767748_2768059	+	spliced
AT1G08680_2768094_2768332	+	spliced
AT1G08720_2774500_2774850	+	spliced
AT1G08720_2778605_2778736	+	spliced
AT1G08760_2806465_2806757	+	spliced
AT1G08780_2810186_2810909	-	spliced
AT1G08780_2811027_2811114	-	spliced
AT1G08800_2814094_2815518	-	unspliced
AT1G08800_2814759_2814917	-	spliced
AT1G08820_2821924_2822016	-	spliced
AT1G08820_2822095_2822170	-	spliced
AT1G08820_2822642_2822832	-	spliced
AT1G08820_2823013_2823104	-	spliced
AT1G08820_2823221_2823615	-	spliced
AT1G08820_2823698_2823826	-	spliced
AT1G08820_2823898_2824363	-	spliced
AT1G08820_2824477_2825166	-	spliced
AT1G08830_2827192_2827679	+	spliced
AT1G08830_2827776_2827871	+	spliced
AT1G08830_2827974_2828105	+	spliced
AT1G08830_2828202_2828379	+	spliced
AT1G08830_2828412_2828505	+	spliced
AT1G08830_2828582_2828752	+	spliced
AT1G08830_2828807_2829030	+	spliced
AT1G08880_2847366_2847469	-	spliced
AT1G08890_2848506_2848736	+	spliced
AT1G08890_2848800_2848910	+	spliced
AT1G08890_2849861_2849951	+	spliced
AT1G08890_2850218_2850476	+	spliced
AT1G08890_2850562_2850678	+	spliced
AT1G08890_2850723_2850814	+	spliced
AT1G08890_2851029_2851116	+	spliced
AT1G08890_2851171_2851277	+	spliced
AT1G08900_2854039_2854142	+	spliced
AT1G08900_2854224_2854333	+	spliced
AT1G08920_2867593_2867682	+	spliced
AT1G08920_2867746_2867842	+	spliced
AT1G08920_2867933_2868010	+	spliced
AT1G08920_2868137_2868230	+	spliced
AT1G08920_2868297_2868397	+	spliced
AT1G08920_2868634_2868715	+	spliced
AT1G08920_2868809_2868903	+	spliced
AT1G08920_2868985_2869077	+	spliced
AT1G08920_2869163_2869250	+	spliced
AT1G08920_2869295_2869377	+	spliced
AT1G08920_2869596_2869713	+	spliced
AT1G08920_2869768_2869859	+	spliced
AT1G08920_2869920_2870013	+	spliced
AT1G08920_2870129_2870235	+	spliced
AT1G08930_2873829_2873957	+	spliced
AT1G08930_2874021_2874095	+	spliced
AT1G08930_2874371_2874491	+	spliced
AT1G08930_2874558_2874647	+	spliced
AT1G08930_2874714_2874815	+	spliced
AT1G08930_2874892_2874995	+	spliced
AT1G08930_2875061_2875209	+	spliced
AT1G08930_2875303_2875414	+	spliced
AT1G08930_2875496_2875634	+	spliced
AT1G08930_2875720_2875823	+	spliced
AT1G08930_2875868_2875960	+	spliced
AT1G08930_2876024_2876120	+	spliced
AT1G08930_2876181_2876325	+	spliced
AT1G08930_2876440_2876638	+	spliced
AT1G08930_2876754_2876854	+	spliced
AT1G08970_2882687_2883140	+	spliced
AT1G08980_2884568_2884648	+	spliced
AT1G08980_2884802_2884933	+	spliced
AT1G08980_2885059_2885149	+	spliced
AT1G08980_2885276_2885350	+	spliced
AT1G08980_2885534_2885613	+	spliced
AT1G08980_2886009_2886098	+	spliced
AT1G08980_2886234_2886313	+	spliced
AT1G09010_2896374_2896540	-	spliced
AT1G09010_2897471_2897556	-	spliced
AT1G09010_2897727_2897839	-	spliced
AT1G09010_2898673_2898761	-	spliced
AT1G09010_2898901_2899138	-	spliced
AT1G09020_2900244_2900347	-	spliced
AT1G09020_2900466_2900657	-	spliced
AT1G09020_2900728_2900814	-	spliced
AT1G09020_2900879_2901265	-	spliced
AT1G09020_2901440_2901727	-	spliced
AT1G09020_2901783_2902036	-	unspliced
AT1G09020_2901873_2902036	-	spliced
AT1G09020_2902172_2902351	-	spliced
AT1G09020_2902442_2902651	-	spliced
AT1G09020_2902712_2902838	-	spliced
AT1G09020_2902962_2903242	-	spliced
AT1G09020_2903420_2903852	-	spliced
AT1G09020_2903941_2904087	-	spliced
AT1G09060_2921904_2921992	-	spliced
AT1G09060_2923881_2923972	-	spliced
AT1G09060_2924549_2924648	-	spliced
AT1G09070_2928311_2928523	+	unspliced
AT1G09070_2928382_2928465	+	unspliced
AT1G09070_2928382_2928561	+	unspliced
AT1G09100_2937926_2938023	-	spliced
AT1G09130_2939860_2940071	-	unspliced
AT1G09130_2940129_2940364	-	unspliced
AT1G09130_2941396_2941558	-	unspliced
AT1G09140_2942902_2943168	-	spliced
AT1G09140_2944247_2944343	-	spliced
AT1G09140_2944587_2944729	-	spliced
AT1G09140_2944780_2944902	-	spliced
AT1G09140_2944961_2945067	-	spliced
AT1G09140_2945115_2945199	-	spliced
AT1G09140_2945303_2945381	-	spliced
AT1G09140_2945457_2945542	-	spliced
AT1G09140_2945609_2945731	-	spliced
AT1G09140_2945609_2945752	-	unspliced
AT1G09150_2946393_2946545	+	spliced
AT1G09150_2946610_2947209	+	spliced
AT1G09150_2947292_2947387	+	spliced
AT1G09150_2947456_2947556	+	spliced
AT1G09150_2947655_2948173	+	spliced
AT1G09150_2948311_2948392	+	spliced
AT1G09150_2948461_2948709	+	spliced
AT1G09150_2948774_2948890	+	spliced
AT1G09160_2953419_2953529	-	spliced
AT1G09160_2953763_2953845	-	spliced
AT1G09160_2954163_2954289	-	spliced
AT1G09160_2954508_2954599	-	spliced
AT1G09160_2954772_2954849	-	spliced
AT1G09160_2955095_2955483	-	spliced
AT1G09210_2973229_2973325	-	spliced
AT1G09210_2973443_2973526	-	spliced
AT1G09210_2973557_2973717	-	spliced
AT1G09210_2973766_2973858	-	spliced
AT1G09210_2973955_2974039	-	spliced
AT1G09210_2974108_2974614	-	spliced
AT1G09210_2974842_2974927	-	spliced
AT1G09210_2975033_2975205	-	spliced
AT1G09210_2975465_2975561	-	spliced
AT1G09210_2975755_2975848	-	spliced
AT1G09210_2975957_2976561	-	spliced
AT1G09270_2994737_2995146	+	spliced
AT1G09270_2995244_2995344	+	spliced
AT1G09270_2995437_2995536	+	spliced
AT1G09270_2995578_2996686	+	unspliced
AT1G09270_2995669_2995892	+	spliced
AT1G09270_2996079_2996226	+	spliced
AT1G09270_2996717_2996800	+	spliced
AT1G09270_2996930_2997201	+	spliced
AT1G09270_2997330_2997454	+	spliced
AT1G09270_2997839_2997919	+	unspliced
AT1G09280_2999128_2999203	-	spliced
AT1G09330_3013092_3013245	-	spliced
AT1G09330_3013373_3014043	-	spliced
AT1G09330_3014104_3014224	-	spliced
AT1G09330_3014429_3014517	-	spliced
AT1G09330_3014581_3014885	-	spliced
AT1G09340_3015569_3016034	+	unspliced
AT1G09340_3015575_3016034	+	spliced
AT1G09340_3016170_3016247	+	spliced
AT1G09340_3016335_3016457	+	spliced
AT1G09340_3016549_3016659	+	spliced
AT1G09340_3016715_3016815	+	spliced
AT1G09340_3016877_3017044	+	spliced
AT1G09340_3017267_3017407	+	spliced
AT1G09340_3017525_3017676	+	spliced
AT1G09340_3017767_3017858	+	spliced
AT1G09390_3031520_3032116	+	spliced
AT1G09390_3032309_3032386	+	spliced
AT1G09390_3032554_3032665	+	spliced
AT1G09390_3032931_3033182	+	spliced
AT1G09430_3042234_3042489	+	spliced
AT1G09430_3042667_3042742	+	spliced
AT1G09430_3042905_3043015	+	spliced
AT1G09430_3043097_3043366	+	spliced
AT1G09430_3043419_3043515	+	spliced
AT1G09430_3043631_3043721	+	spliced
AT1G09430_3043804_3043922	+	spliced
AT1G09430_3044019_3044217	+	spliced
AT1G09430_3044320_3044411	+	spliced
AT1G09430_3044529_3044647	+	spliced
AT1G09430_3044765_3044903	+	spliced
AT1G09460_3054535_3054636	+	spliced
AT1G09490_3064875_3064955	+	spliced
AT1G09490_3065357_3065419	+	unspliced
AT1G09490_3065576_3065676	+	spliced
AT1G09530_3076809_3077172	+	spliced
AT1G09530_3077287_3077377	+	spliced
AT1G09530_3078258_3078345	+	spliced
AT1G09530_3078454_3078544	+	spliced
AT1G09530_3078611_3078842	+	spliced
AT1G09530_3078909_3078983	+	spliced
AT1G09560_3094011_3094094	+	spliced
AT1G09570_3095700_3095781	-	spliced
AT1G09570_3096073_3096142	-	spliced
AT1G09570_3096925_3099166	-	unspliced
AT1G09570_3096960_3097157	-	spliced
AT1G09570_3097682_3098463	-	unspliced
AT1G09570_3098941_3099031	-	unspliced
AT1G09570_3099224_3100146	-	spliced
AT1G09590_3106786_3107348	+	spliced
AT1G09620_3113102_3113204	-	spliced
AT1G09620_3116469_3116567	-	spliced
AT1G09630_3118839_3119406	-	spliced
AT1G09640_3120009_3120116	+	spliced
AT1G09640_3120171_3120387	+	spliced
AT1G09640_3120538_3120625	+	spliced
AT1G09640_3120687_3120786	+	spliced
AT1G09640_3120840_3120958	+	spliced
AT1G09640_3121061_3121170	+	spliced
AT1G09640_3121270_3122047	+	unspliced
AT1G09640_3121399_3121957	+	unspliced
AT1G09640_3121661_3121772	+	spliced
AT1G09645_3123237_3124108	+	spliced
AT1G09660_3128188_3128258	-	spliced
AT1G09660_3128403_3128850	-	spliced
AT1G09660_3129182_3129303	-	spliced
AT1G09660_3129429_3130099	-	spliced
AT1G09660_3130186_3130660	-	spliced
AT1G09690_3136665_3137193	-	spliced
AT1G09730_3153755_3154097	-	spliced
AT1G09740_3154805_3154895	+	spliced
AT1G09740_3155000_3155216	+	spliced
AT1G09740_3155336_3155743	+	spliced
AT1G09740_3155839_3156023	+	spliced
AT1G09750_3158594_3158663	+	spliced
AT1G09760_3159482_3159577	-	spliced
AT1G09760_3159653_3159751	-	spliced
AT1G09760_3159803_3159922	-	spliced
AT1G09760_3160082_3160581	-	spliced
AT1G09760_3160788_3160887	-	spliced
AT1G09760_3161018_3161380	-	spliced
AT1G09760_3161422_3161521	-	spliced
AT1G09770_3162179_3162443	+	spliced
AT1G09770_3162550_3164543	+	unspliced
AT1G09770_3164163_3164394	+	spliced
AT1G09770_3164677_3164765	+	spliced
AT1G09780_3165712_3165797	-	spliced
AT1G09780_3165954_3166038	-	spliced
AT1G09780_3166135_3166223	-	spliced
AT1G09780_3166417_3166582	-	spliced
AT1G09780_3167212_3167302	-	spliced
AT1G09780_3167582_3167653	-	spliced
AT1G09795_3173885_3174453	+	spliced
AT1G09795_3174514_3174619	+	spliced
AT1G09795_3175249_3175350	+	spliced
AT1G09795_3175435_3175752	+	spliced
AT1G09795_3175855_3175941	+	spliced
AT1G09795_3176056_3176129	+	spliced
AT1G09795_3176425_3176594	+	spliced
AT1G09815_3189641_3189856	+	spliced
AT1G09830_3193466_3194392	-	unspliced
AT1G09830_3194551_3194662	-	spliced
AT1G09840_3196203_3196514	-	spliced
AT1G09840_3196618_3196699	-	spliced
AT1G09840_3196784_3197230	-	spliced
AT1G09840_3197327_3197595	-	spliced
AT1G09840_3197647_3197742	-	spliced
AT1G09840_3197884_3197951	-	spliced
AT1G09840_3198518_3198655	-	spliced
AT1G09840_3198929_3199013	-	spliced
AT1G09840_3199074_3199160	-	spliced
AT1G09840_3199254_3199380	-	spliced
AT1G09840_3200058_3200182	-	unspliced
AT1G09850_3202266_3202708	+	spliced
AT1G09850_3202945_3203044	+	spliced
AT1G09870_3205918_3206110	+	spliced
AT1G09870_3206572_3206685	+	spliced
AT1G09870_3207105_3207219	+	spliced
AT1G09870_3207277_3207376	+	spliced
AT1G09870_3207516_3207608	+	spliced
AT1G09870_3207714_3207819	+	spliced
AT1G09870_3208210_3208297	+	spliced
AT1G09920_3225014_3225115	-	spliced
AT1G09920_3225226_3225303	-	spliced
AT1G09920_3225442_3225993	-	spliced
AT1G09920_3226130_3226816	-	spliced
AT1G09970_3252622_3255149	+	unspliced
AT1G09970_3254965_3255054	+	spliced
AT1G09980_3258268_3258353	-	spliced
AT1G09980_3258538_3258636	-	spliced
AT1G09980_3259896_3260177	-	spliced
AT1G09980_3260595_3260693	-	spliced
AT1G09980_3260781_3260884	-	unspliced
AT1G10030_3274087_3275253	+	spliced
AT1G10030_3275461_3275563	+	spliced
AT1G10070_3288154_3288237	+	unspliced
AT1G10070_3288780_3288860	+	spliced
AT1G10070_3289038_3289119	+	spliced
AT1G10070_3289252_3289328	+	spliced
AT1G10070_3289428_3289502	+	spliced
AT1G10070_3289620_3289681	+	spliced
AT1G10090_3290887_3290975	-	spliced
AT1G10090_3291955_3292050	-	spliced
AT1G10090_3292898_3293269	-	spliced
AT1G10090_3295339_3295947	-	unspliced
AT1G10120_3304426_3304514	-	spliced
AT1G10120_3304966_3305050	-	spliced
AT1G10120_3305117_3305218	-	spliced
AT1G10120_3305989_3306490	-	unspliced
AT1G10120_3305989_3306801	-	unspliced
AT1G10120_3305989_3306945	-	unspliced
AT1G10130_3311172_3311371	+	spliced
AT1G10130_3312536_3312920	+	spliced
AT1G10130_3313274_3313603	+	spliced
AT1G10130_3313664_3313763	+	spliced
AT1G10130_3314192_3314346	+	spliced
AT1G10130_3314449_3314743	+	spliced
AT1G10130_3314798_3315073	+	spliced
AT1G10130_3316490_3316927	+	spliced
AT1G10130_3317996_3318154	+	spliced
AT1G10130_3318904_3319091	+	spliced
AT1G10130_3320231_3320566	+	spliced
AT1G10130_3321134_3321211	+	spliced
AT1G10130_3321318_3321406	+	spliced
AT1G10180_3338649_3338738	-	spliced
AT1G10200_3346884_3347020	-	spliced
AT1G10200_3347111_3347197	-	spliced
AT1G10200_3347242_3347340	-	spliced
AT1G10200_3347438_3347628	-	spliced
AT1G10210_3350002_3350086	+	spliced
AT1G10290_3370915_3371197	+	spliced
AT1G10290_3371249_3371344	+	spliced
AT1G10290_3371466_3371594	+	spliced
AT1G10290_3371688_3372031	+	spliced
AT1G10290_3372094_3372263	+	spliced
AT1G10290_3372382_3372527	+	spliced
AT1G10290_3372865_3372969	+	spliced
AT1G10290_3373118_3373443	+	spliced
AT1G10290_3374309_3374411	+	spliced
AT1G10290_3374497_3374613	+	spliced
AT1G10290_3374753_3374977	+	spliced
AT1G10290_3375055_3375124	+	spliced
AT1G10290_3375182_3375463	+	spliced
AT1G10290_3375609_3375695	+	spliced
AT1G10290_3376289_3376401	+	spliced
AT1G10290_3376726_3376878	+	spliced
AT1G10290_3377114_3377241	+	unspliced
AT1G10310_3383352_3383652	-	spliced
AT1G10360_3396070_3396485	-	unspliced
AT1G10380_3401197_3401480	+	spliced
AT1G10390_3407945_3408030	-	spliced
AT1G10390_3408590_3408696	-	spliced
AT1G10390_3408814_3409032	-	spliced
AT1G10390_3409350_3409425	-	spliced
AT1G10390_3410553_3411651	-	unspliced
AT1G10390_3411416_3411595	-	spliced
AT1G10390_3412104_3412492	-	spliced
AT1G10410_3416944_3417025	-	spliced
AT1G10410_3417149_3417237	-	spliced
AT1G10410_3417433_3417519	-	spliced
AT1G10410_3417649_3417736	-	spliced
AT1G10410_3417900_3417992	-	spliced
AT1G10410_3418129_3418215	-	spliced
AT1G10410_3418308_3419214	-	unspliced
AT1G10410_3418558_3418651	-	spliced
AT1G10430_3428879_3428952	-	spliced
AT1G10430_3429145_3429328	-	spliced
AT1G10430_3429407_3429485	-	spliced
AT1G10430_3429595_3429713	-	spliced
AT1G10430_3429829_3430184	-	spliced
AT1G10470_3443000_3443098	-	spliced
AT1G10470_3443170_3443251	-	spliced
AT1G10470_3443330_3443416	-	spliced
AT1G10470_3443494_3443581	-	spliced
AT1G10470_3443752_3443833	-	unspliced
AT1G10500_3460262_3460689	-	unspliced
AT1G10500_3460303_3460689	-	spliced
AT1G10500_3460909_3461159	-	spliced
AT1G10510_3461819_3461901	+	spliced
AT1G10510_3462608_3462742	+	spliced
AT1G10510_3463313_3463419	+	spliced
AT1G10510_3463504_3463613	+	spliced
AT1G10510_3463676_3463780	+	spliced
AT1G10510_3463851_3464036	+	spliced
AT1G10510_3464518_3464608	+	spliced
AT1G10522_3469668_3469837	+	unspliced
AT1G10522_3469838_3469967	+	unspliced
AT1G10522_3470264_3470339	+	spliced
AT1G10550_3479666_3480156	-	spliced
AT1G10550_3480366_3480489	-	spliced
AT1G10550_3480591_3480743	-	spliced
AT1G10590_3502515_3502762	-	spliced
AT1G10590_3503005_3503373	-	spliced
AT1G10600_3504644_3504736	+	spliced
AT1G10630_3513195_3513350	-	spliced
AT1G10630_3513433_3513524	-	spliced
AT1G10630_3513644_3513729	-	spliced
AT1G10630_3513850_3513934	-	spliced
AT1G10630_3514006_3514082	-	spliced
AT1G10630_3514251_3514646	-	spliced
AT1G10650_3524662_3524748	-	spliced
AT1G10650_3525120_3525209	-	spliced
AT1G10650_3525404_3525908	-	spliced
AT1G10657_3530455_3530535	+	unspliced
AT1G10660_3533323_3533407	+	spliced
AT1G10660_3533442_3533522	+	spliced
AT1G10660_3533748_3533849	+	spliced
AT1G10660_3533934_3534080	+	spliced
AT1G10660_3534147_3534235	+	spliced
AT1G10660_3534328_3534523	+	spliced
AT1G10660_3534572_3534681	+	spliced
AT1G10670_3535579_3535773	+	spliced
AT1G10670_3535646_3535773	+	unspliced
AT1G10670_3535886_3536130	+	spliced
AT1G10670_3536308_3536386	+	spliced
AT1G10670_3536549_3536649	+	spliced
AT1G10670_3536731_3536828	+	spliced
AT1G10670_3536881_3536973	+	spliced
AT1G10670_3537089_3537158	+	spliced
AT1G10670_3537241_3537336	+	spliced
AT1G10670_3537433_3537515	+	spliced
AT1G10670_3537618_3537694	+	spliced
AT1G10670_3537812_3537909	+	spliced
AT1G10700_3555490_3555721	+	spliced
AT1G10720_3563580_3563679	+	spliced
AT1G10740_3567966_3568315	-	unspliced
AT1G10740_3567966_3568323	-	unspliced
AT1G10740_3568548_3568615	-	spliced
AT1G10740_3568748_3568828	-	spliced
AT1G10740_3569267_3569449	-	spliced
AT1G10740_3569554_3569640	-	spliced
AT1G10740_3569742_3569836	-	spliced
AT1G10740_3569941_3570040	-	spliced
AT1G10740_3570136_3570223	-	spliced
AT1G10760_3581415_3581515	-	spliced
AT1G10760_3582081_3582157	-	spliced
AT1G10760_3582257_3582601	-	spliced
AT1G10760_3583728_3583811	-	spliced
AT1G10760_3584252_3584347	-	spliced
AT1G10760_3584525_3584751	-	spliced
AT1G10760_3586506_3586686	-	spliced
AT1G10760_3587393_3587488	-	spliced
AT1G10760_3587585_3587701	-	spliced
AT1G10760_3587810_3587914	-	spliced
AT1G10760_3588311_3588729	-	spliced
AT1G10760_3589272_3589364	-	spliced
AT1G10760_3589466_3589552	-	spliced
AT1G10760_3590076_3590424	-	spliced
AT1G10820_3601494_3601712	-	spliced
AT1G10820_3604542_3604619	-	unspliced
AT1G10830_3606072_3606500	-	spliced
AT1G10830_3606962_3607038	-	spliced
AT1G10840_3607943_3608022	-	spliced
AT1G10840_3608176_3608360	-	spliced
AT1G10840_3608429_3608513	-	spliced
AT1G10840_3608616_3608705	-	spliced
AT1G10840_3608778_3608913	-	spliced
AT1G10840_3608963_3609047	-	spliced
AT1G10840_3609182_3609454	-	spliced
AT1G10840_3609522_3609607	-	spliced
AT1G10840_3609712_3609810	-	spliced
AT1G10840_3609928_3610093	-	spliced
AT1G10840_3610174_3610289	-	spliced
AT1G10865_3614831_3615036	-	spliced
AT1G10865_3615142_3615239	-	spliced
AT1G10865_3615314_3616088	-	spliced
AT1G10870_3618787_3618872	-	spliced
AT1G10890_3627809_3627996	+	spliced
AT1G10890_3628230_3628836	+	unspliced
AT1G10890_3628230_3628889	+	unspliced
AT1G10890_3629305_3629382	+	unspliced
AT1G10890_3629305_3629387	+	unspliced
AT1G10910_3641544_3642078	+	spliced
AT1G10910_3642184_3642379	+	spliced
AT1G10910_3642827_3642929	+	unspliced
AT1G10940_3656401_3656483	-	spliced
AT1G10940_3656583_3656665	-	spliced
AT1G10940_3656771_3656918	-	spliced
AT1G10940_3657012_3657091	-	spliced
AT1G10940_3657185_3657278	-	spliced
AT1G10940_3657333_3657522	-	spliced
AT1G10940_3657625_3657738	-	spliced
AT1G10940_3657814_3658050	-	spliced
AT1G10950_3659412_3660324	+	spliced
AT1G10950_3659412_3660388	+	unspliced
AT1G10950_3660518_3660621	+	spliced
AT1G10950_3660727_3661049	+	spliced
AT1G10950_3661068_3661161	+	spliced
AT1G10950_3661260_3661340	+	spliced
AT1G10950_3661260_3661365	+	unspliced
AT1G10950_3661494_3661720	+	spliced
AT1G10950_3661856_3662004	+	spliced
AT1G10950_3662172_3662283	+	spliced
AT1G10950_3662379_3662462	+	spliced
AT1G10950_3662837_3663196	+	spliced
AT1G10950_3662837_3663296	+	unspliced
AT1G10950_3663471_3663554	+	spliced
AT1G11180_3746467_3746569	+	spliced
AT1G11180_3746633_3746803	+	spliced
AT1G11180_3746838_3746962	+	spliced
AT1G11180_3747488_3747598	+	spliced
AT1G11200_3753447_3753894	+	spliced
AT1G11200_3754163_3754266	+	spliced
AT1G11240_3767193_3767405	-	spliced
AT1G11240_3767521_3767884	-	spliced
AT1G11240_3767991_3768087	-	spliced
AT1G11260_3777593_3777899	+	spliced
AT1G11260_3778223_3778928	+	spliced
AT1G11260_3779559_3779650	+	spliced
AT1G11280_3787756_3787834	-	spliced
AT1G11310_3801307_3801399	-	spliced
AT1G11310_3801461_3801549	-	spliced
AT1G11310_3801618_3801702	-	spliced
AT1G11310_3801739_3801828	-	spliced
AT1G11310_3802003_3802081	-	spliced
AT1G11310_3802123_3802208	-	spliced
AT1G11310_3802259_3802344	-	spliced
AT1G11310_3802440_3802522	-	spliced
AT1G11310_3802687_3802756	-	spliced
AT1G11310_3802818_3802910	-	spliced
AT1G11310_3803028_3803120	-	spliced
AT1G11310_3803387_3803501	-	spliced
AT1G11310_3803560_3803747	-	spliced
AT1G11310_3803883_3803962	-	unspliced
AT1G11360_3821796_3822163	-	spliced
AT1G11390_3836459_3836933	-	unspliced
AT1G11390_3836749_3836933	-	unspliced
AT1G11430_3847635_3848410	+	spliced
AT1G11430_3848456_3848770	+	unspliced
AT1G11430_3848509_3848605	+	spliced
AT1G11430_3848672_3848765	+	spliced
AT1G11475_3862556_3862758	+	spliced
AT1G11475_3862818_3863583	+	spliced
AT1G11475_3863679_3863779	+	spliced
AT1G11480_3864828_3864952	-	spliced
AT1G11480_3865137_3865255	-	spliced
AT1G11480_3865435_3865528	-	spliced
AT1G11480_3866436_3866658	-	spliced
AT1G11530_3874596_3874871	+	spliced
AT1G11530_3874995_3875155	+	spliced
AT1G11545_3879098_3879507	-	spliced
AT1G11545_3879711_3879808	-	spliced
AT1G11545_3879910_3880081	-	spliced
AT1G11580_3889447_3889600	+	spliced
AT1G11580_3889866_3889957	+	spliced
AT1G11592_3896262_3896368	-	spliced
AT1G11592_3896434_3896521	-	spliced
AT1G11650_3915156_3915427	+	spliced
AT1G11650_3915894_3917020	+	spliced
AT1G11650_3917080_3917166	+	spliced
AT1G11650_3917298_3917415	+	spliced
AT1G11650_3917513_3917737	+	spliced
AT1G11660_3920606_3921001	+	spliced
AT1G11660_3921037_3921104	+	unspliced
AT1G11660_3922229_3922381	+	spliced
AT1G11660_3923638_3923720	+	spliced
AT1G11670_3928583_3928699	-	spliced
AT1G11670_3929006_3929095	-	spliced
AT1G11670_3929335_3929436	-	spliced
AT1G11670_3929494_3930275	-	spliced
AT1G11670_3930908_3931167	-	spliced
AT1G11680_3938687_3938914	+	spliced
AT1G11680_3939399_3939592	+	spliced
AT1G11740_3963564_3963631	-	spliced
AT1G11750_3967704_3967785	+	spliced
AT1G11750_3967848_3968006	+	spliced
AT1G11750_3968062_3968346	+	spliced
AT1G11750_3968549_3968631	+	spliced
AT1G11750_3968698_3968783	+	spliced
AT1G11750_3968925_3969027	+	spliced
AT1G11750_3969082_3969207	+	spliced
AT1G11750_3969301_3969487	+	spliced
AT1G11760_3972834_3973241	-	spliced
AT1G11820_3991277_3991387	-	spliced
AT1G11820_3991416_3991721	-	spliced
AT1G11820_3991416_3991987	-	unspliced
AT1G11820_3993027_3993257	-	spliced
AT1G11840_3995471_3996015	+	spliced
AT1G11840_3995471_3996040	+	spliced
AT1G11840_3996143_3996237	+	spliced
AT1G11840_3996363_3996442	+	spliced
AT1G11840_3996483_3997043	+	unspliced
AT1G11840_3996508_3996598	+	spliced
AT1G11840_3996675_3996903	+	unspliced
AT1G11840_3996675_3997064	+	unspliced
AT1G11840_3996812_3996889	+	spliced
AT1G11840_3996938_3997033	+	spliced
AT1G11840_3997142_3997238	+	spliced
AT1G11840_3997392_3997476	+	spliced
AT1G11860_4001453_4001797	+	spliced
AT1G11860_4002081_4002212	+	unspliced
AT1G11860_4002362_4002456	+	spliced
AT1G11860_4002576_4002698	+	spliced
AT1G11870_4004657_4004731	+	spliced
AT1G11870_4005781_4005886	+	spliced
AT1G11890_4010891_4011473	+	spliced
AT1G11890_4012145_4012235	+	spliced
AT1G11890_4012383_4012530	+	spliced
AT1G11890_4012608_4012751	+	spliced
AT1G11910_4017204_4017289	-	spliced
AT1G11910_4017379_4017468	-	spliced
AT1G11910_4017589_4017685	-	spliced
AT1G11910_4017843_4017959	-	spliced
AT1G11910_4018025_4018124	-	spliced
AT1G11910_4018239_4018329	-	spliced
AT1G11910_4018395_4018526	-	spliced
AT1G11910_4018567_4018652	-	spliced
AT1G11910_4018822_4018904	-	spliced
AT1G11910_4019018_4019101	-	spliced
AT1G11910_4019197_4019381	-	spliced
AT1G11910_4019443_4019526	-	spliced
AT1G11910_4019880_4020874	-	spliced
AT1G11930_4029044_4029141	+	spliced
AT1G11930_4029371_4029627	+	spliced
AT1G11930_4029716_4029817	+	spliced
AT1G11960_4041458_4041543	-	unspliced
AT1G12000_4050233_4050321	-	spliced
AT1G12000_4050391_4050473	-	spliced
AT1G12000_4050519_4050603	-	spliced
AT1G12000_4050689_4050796	-	spliced
AT1G12000_4050909_4051022	-	spliced
AT1G12000_4051139_4051244	-	spliced
AT1G12000_4051416_4051515	-	spliced
AT1G12000_4051416_4051538	-	unspliced
AT1G12000_4051648_4051873	-	spliced
AT1G12000_4051963_4052051	-	spliced
AT1G12000_4052116_4052285	-	spliced
AT1G12000_4052392_4052529	-	spliced
AT1G12000_4052637_4052732	-	spliced
AT1G12000_4052787_4052915	-	spliced
AT1G12000_4053038_4053137	-	spliced
AT1G12000_4053297_4053531	-	spliced
AT1G12050_4073565_4073657	+	spliced
AT1G12050_4073717_4073808	+	spliced
AT1G12050_4074105_4074347	+	spliced
AT1G12050_4074424_4074541	+	spliced
AT1G12050_4074642_4074724	+	spliced
AT1G12050_4075260_4075342	+	spliced
AT1G12050_4075440_4075533	+	spliced
AT1G12050_4075660_4075793	+	spliced
AT1G12080_4084304_4084486	+	spliced
AT1G12080_4084568_4084669	+	unspliced
AT1G12110_4105456_4105640	+	spliced
AT1G12110_4105819_4105912	+	spliced
AT1G12110_4105953_4106126	+	spliced
AT1G12110_4106702_4108425	+	spliced
AT1G12120_4116271_4116355	-	spliced
AT1G12120_4116514_4117297	-	spliced
AT1G12140_4121933_4122015	+	spliced
AT1G12140_4122087_4122453	+	spliced
AT1G12140_4122607_4122673	+	spliced
AT1G12140_4122893_4122976	+	spliced
AT1G12200_4138487_4138602	+	spliced
AT1G12200_4138756_4138862	+	spliced
AT1G12200_4138946_4139060	+	spliced
AT1G12200_4139197_4139340	+	spliced
AT1G12200_4139518_4139619	+	spliced
AT1G12230_4148104_4148193	+	spliced
AT1G12230_4148336_4148738	+	spliced
AT1G12230_4148818_4149079	+	spliced
AT1G12230_4149156_4149249	+	spliced
AT1G12230_4149334_4149426	+	spliced
AT1G12230_4149532_4149620	+	spliced
AT1G12230_4149702_4149776	+	spliced
AT1G12230_4149842_4149935	+	spliced
AT1G12230_4150006_4150078	+	spliced
AT1G12230_4150255_4150338	+	spliced
AT1G12230_4150478_4150561	+	spliced
AT1G12240_4154102_4154429	+	spliced
AT1G12240_4154439_4155089	+	spliced
AT1G12240_4155335_4155839	+	spliced
AT1G12240_4156458_4156563	+	spliced
AT1G12240_4156977_4157061	+	spliced
AT1G12240_4157150_4157238	+	spliced
AT1G12250_4160171_4160946	+	unspliced
AT1G12250_4160991_4161077	+	spliced
AT1G12270_4173408_4173549	+	spliced
AT1G12270_4173636_4173736	+	spliced
AT1G12270_4173961_4174044	+	spliced
AT1G12270_4174112_4174210	+	spliced
AT1G12270_4174271_4174461	+	spliced
AT1G12350_4199844_4200004	+	spliced
AT1G12350_4200311_4200393	+	spliced
AT1G12360_4201245_4201951	+	spliced
AT1G12360_4202011_4202113	+	spliced
AT1G12360_4202196_4202287	+	spliced
AT1G12360_4202367_4202447	+	spliced
AT1G12360_4202499_4202593	+	spliced
AT1G12360_4202691_4202774	+	spliced
AT1G12360_4203367_4203510	+	spliced
AT1G12360_4203783_4203864	+	spliced
AT1G12360_4203939_4204171	+	spliced
AT1G12360_4204269_4204494	+	spliced
AT1G12360_4205011_4205088	+	spliced
AT1G12360_4205164_4205256	+	spliced
AT1G12360_4205457_4205701	+	spliced
AT1G12360_4205793_4205894	+	spliced
AT1G12360_4205985_4206087	+	spliced
AT1G12390_4220419_4220967	+	spliced
AT1G12390_4221150_4221228	+	spliced
AT1G12410_4223149_4223239	+	spliced
AT1G12410_4223284_4223396	+	spliced
AT1G12410_4223470_4223800	+	spliced
AT1G12410_4223916_4223999	+	spliced
AT1G12410_4224138_4224230	+	spliced
AT1G12410_4224348_4224454	+	spliced
AT1G12410_4224524_4224609	+	spliced
AT1G12410_4224706_4224816	+	spliced
AT1G12440_4242360_4242807	-	spliced
AT1G12450_4244407_4244506	+	unspliced
AT1G12470_4251522_4251639	+	spliced
AT1G12470_4252087_4252176	+	spliced
AT1G12470_4252885_4252996	+	spliced
AT1G12470_4253142_4253256	+	spliced
AT1G12470_4253401_4253506	+	spliced
AT1G12470_4253827_4253906	+	spliced
AT1G12470_4254222_4254379	+	spliced
AT1G12470_4255755_4255925	+	spliced
AT1G12470_4256943_4257024	+	spliced
AT1G12500_4263956_4264285	-	spliced
AT1G12520_4267544_4267616	-	spliced
AT1G12520_4267841_4268142	-	spliced
AT1G12520_4268278_4268374	-	spliced
AT1G12520_4268556_4268663	-	spliced
AT1G12580_4282992_4283478	+	spliced
AT1G12580_4284230_4284317	+	spliced
AT1G12580_4284401_4284492	+	unspliced
AT1G12580_4284615_4284780	+	spliced
AT1G12640_4303724_4303811	-	spliced
AT1G12640_4303931_4304013	-	spliced
AT1G12640_4304078_4304187	-	spliced
AT1G12640_4304274_4304359	-	spliced
AT1G12640_4304769_4304869	-	spliced
AT1G12640_4305091_4305209	-	spliced
AT1G12640_4305266_4305370	-	spliced
AT1G12650_4306497_4306596	+	spliced
AT1G12760_4348828_4348882	+	unspliced
AT1G12760_4349360_4349663	+	spliced
AT1G12760_4349784_4349858	+	spliced
AT1G12760_4349992_4350074	+	spliced
AT1G12760_4350243_4350338	+	spliced
AT1G12780_4356209_4356291	-	spliced
AT1G12780_4356384_4356465	-	spliced
AT1G12780_4356549_4356635	-	spliced
AT1G12780_4356822_4356909	-	unspliced
AT1G12780_4356946_4357198	-	spliced
AT1G12780_4357301_4357411	-	spliced
AT1G12780_4357548_4357639	-	spliced
AT1G12780_4357690_4357922	-	spliced
AT1G12800_4361853_4361945	-	spliced
AT1G12800_4362015_4362177	-	spliced
AT1G12800_4362286_4362356	-	spliced
AT1G12800_4362450_4362536	-	spliced
AT1G12800_4362609_4362683	-	spliced
AT1G12800_4362771_4362883	-	spliced
AT1G12800_4363064_4363145	-	spliced
AT1G12800_4363621_4363703	-	spliced
AT1G12800_4363825_4363914	-	spliced
AT1G12800_4364042_4364115	-	spliced
AT1G12800_4364852_4364943	-	spliced
AT1G12810_4367375_4367493	+	spliced
AT1G12810_4367792_4368471	+	spliced
AT1G12820_4369665_4369756	-	spliced
AT1G12820_4370253_4370328	-	spliced
AT1G12820_4370946_4371082	-	spliced
AT1G12840_4375698_4375827	+	spliced
AT1G12840_4375897_4375981	+	spliced
AT1G12840_4376110_4376205	+	spliced
AT1G12840_4376306_4376487	+	spliced
AT1G12840_4376556_4376803	+	spliced
AT1G12840_4376946_4377044	+	spliced
AT1G12840_4377162_4377339	+	spliced
AT1G12840_4377466_4377550	+	spliced
AT1G12840_4377635_4377722	+	spliced
AT1G12840_4377803_4378120	+	spliced
AT1G12850_4380667_4381004	-	spliced
AT1G12860_4385643_4385723	+	spliced
AT1G12900_4392831_4393799	-	unspliced
AT1G12900_4393137_4393223	-	spliced
AT1G12900_4393469_4393545	-	spliced
AT1G12900_4393851_4394043	-	spliced
AT1G12900_4393897_4394043	-	unspliced
AT1G12900_4394149_4394241	-	spliced
AT1G12920_4397918_4398107	-	spliced
AT1G13020_4440955_4441168	-	spliced
AT1G13060_4452371_4452629	+	spliced
AT1G13060_4452661_4453930	+	unspliced
AT1G13060_4452761_4452854	+	spliced
AT1G13060_4452985_4453278	+	spliced
AT1G13060_4453320_4453950	+	unspliced
AT1G13060_4453327_4454339	+	unspliced
AT1G13060_4453386_4453881	+	spliced
[truncated: 34,580 more rows]
