# Supplementary material for: In vivo nuclear RNA structurome reveals RNA-structure regulation of mRNA processing in plants
Source: Genome Biol. 2021 Jan 4;22:11. doi: 10.1186/s13059-020-02236-4 (PMC7784297; doi:10.1186/s13059-020-02236-4)
Supplement: Supplementary file 3 — Additional file 3. A detailed list of alternative 5' splice site events. [file 13059_2020_2236_MOESM3_ESM.xlsx]

## Sheet: Sheet1
Additional file 3. A detailed list of alternative 5' splice site events
Gene ID	Coordinate of corresponding shorter intron (start-coordinate_end-coordinate)	Coordinate of corresponding longer intron (start-coordinate_end-coordinate)	Major isoform
AT1G67800	25423280_25423430	25423280_25423682	longer intron
AT5G37850	15065529_15065604	15065513_15065604	longer intron
AT3G03560	855017_855126	855017_855139	longer intron
AT3G13570	4430320_4430482	4430320_4431044	longer intron
AT4G18070	10031190_10031568	10030945_10031568	longer intron
AT5G24000	8111946_8112101	8111946_8112127	longer intron
AT5G17530	5781885_5781978	5781881_5781978	longer intron
AT1G07940	2463707_2464468	2463707_2464528	longer intron
AT2G31300	13347313_13347405	13347313_13347409	longer intron
AT5G43810	17611362_17611844	17611006_17611844	longer intron
AT3G21175	7423335_7423407	7423329_7423407	longer intron
AT1G54350	20288542_20288978	20288397_20288978	longer intron
AT1G78690	29597236_29597315	29597211_29597315	longer intron
AT5G63460	25414327_25414412	25414327_25414573	longer intron
AT1G01448	164136_164224	164104_164224	longer intron
AT2G03810	1161725_1162632	1161297_1162632	longer intron
AT5G16980	5580470_5580658	5580470_5580777	longer intron
AT2G40830	17042893_17043523	17042784_17043523	longer intron
AT3G44680	16227648_16227739	16227648_16227754	longer intron
AT1G79270	29816191_29816606	29815874_29816606	longer intron
AT1G23080	8182129_8182205	8182129_8182217	longer intron
AT5G64460	25775116_25775305	25775116_25775477	longer intron
AT2G28320	12095643_12095732	12095638_12095732	longer intron
AT1G03070	730057_730139	730024_730139	longer intron
AT2G46700	19185098_19185610	19185098_19185887	longer intron
AT4G10100	6308987_6309084	6308811_6309084	longer intron
AT4G14660	8407045_8407551	8407045_8407710	longer intron
AT1G73170	27514269_27514350	27514269_27514354	longer intron
AT3G07510	2394487_2394567	2394487_2394573	longer intron
AT1G21310	7453962_7454381	7453962_7454465	longer intron
AT5G43270	17362164_17362817	17362164_17363654	longer intron
AT5G02620	590072_590205	589979_590205	longer intron
AT2G30530	13010225_13010366	13010220_13010366	longer intron
AT5G42660	17104456_17104547	17104456_17104558	longer intron
AT5G24670	8449277_8449347	8449267_8449347	longer intron
AT3G06660	2103366_2103451	2103360_2103451	longer intron
AT5G14740	4760054_4760524	4759219_4760524	longer intron
AT2G20585	8866404_8866573	8865780_8866573	longer intron
AT3G20470	7140699_7140962	7140699_7140998	longer intron
AT1G19800	6846629_6846730	6846471_6846730	longer intron
AT4G10360	6420550_6420635	6420510_6420635	longer intron
AT4G25500	13025857_13026055	13025274_13026055	longer intron
AT1G61040	22483598_22483764	22483355_22483764	longer intron
AT4G18020	10006776_10007153	10006776_10007397	longer intron
AT4G32010	15482428_15482516	15482416_15482516	longer intron
AT1G14380	4920805_4921458	4920805_4921467	longer intron
AT1G14310	4885620_4885704	4885606_4885704	longer intron
AT1G65620	24399315_24399712	24398961_24399712	longer intron
AT2G28250	12043818_12043927	12043517_12043927	longer intron
AT4G32920	15893216_15893310	15893216_15893323	longer intron
AT5G15390	4996027_4996527	4996014_4996527	longer intron
AT3G56080	20812379_20812458	20812379_20812484	longer intron
AT5G08750	2852642_2852865	2852193_2852865	longer intron
AT1G61660	22754007_22754360	22754007_22754369	longer intron
AT2G46915	19275142_19275237	19275142_19275246	longer intron
AT5G61920	24864541_24864828	24864494_24864828	longer intron
AT5G64560	25808020_25808101	25808020_25808109	longer intron
AT2G04790	1679910_1680014	1679887_1680014	longer intron
AT1G29220	10211808_10211986	10211808_10212133	longer intron
AT3G23780	8573850_8574011	8573850_8574024	longer intron
AT1G78070	29356709_29357084	29355826_29357084	longer intron
AT1G79190	29791023_29791131	29790994_29791131	longer intron
AT2G30740	13095727_13096351	13095701_13096351	longer intron
AT5G35930	14073462_14073568	14073462_14074028	longer intron
AT1G34470	12605094_12605241	12605071_12605241	longer intron
AT1G49950	18496751_18496921	18496751_18497083	longer intron
AT2G27730	11820885_11821606	11820885_11821651	longer intron
AT1G68140	25540431_25540793	25540431_25541506	longer intron
AT5G67610	26962187_26962309	26962187_26962313	longer intron
AT4G17150	9638825_9638925	9638821_9638925	longer intron
AT4G27120	13603331_13603446	13603331_13603519	longer intron
AT1G33050	11968005_11968122	11968005_11968126	longer intron
AT4G18020	10006776_10007153	10006776_10007392	longer intron
AT5G04880	1421673_1421770	1421673_1422290	longer intron
AT1G05320	1553950_1554812	1553760_1554812	longer intron
AT5G11960	3860181_3860407	3860181_3860411	longer intron
AT3G08710	2645410_2645526	2645309_2645526	longer intron
AT2G05755	2172459_2172572	2172451_2172572	longer intron
AT2G14285	6053136_6053243	6053136_6053917	longer intron
AT2G26030	11092195_11092656	11092195_11093096	longer intron
AT2G47140	19351953_19352024	19351953_19352045	longer intron
AT5G43570	17506503_17507163	17506473_17507163	longer intron
AT2G17800	7740184_7740268	7740171_7740268	longer intron
AT1G78810	29628546_29628635	29628546_29628692	longer intron
AT1G47720	17562398_17562564	17562398_17562569	longer intron
AT3G56110	20820471_20821857	20820471_20822194	longer intron
AT4G09680	6118573_6118673	6118565_6118673	longer intron
AT2G41720	17406193_17406303	17406193_17406326	longer intron
AT1G69840	26295160_26295589	26295160_26295702	longer intron
AT4G00420	183380_184051	183380_184249	longer intron
AT5G19430	6554215_6554507	6554073_6554507	longer intron
AT2G30740	13095701_13096351	13095485_13096351	longer intron
AT5G52530	21318010_21318160	21317515_21318160	longer intron
AT4G33240	16037640_16037897	16037640_16037943	longer intron
AT1G33680	12206432_12207163	12205689_12207163	longer intron
AT3G11890	3755709_3756019	3755601_3756019	longer intron
AT4G17570	9785904_9785983	9785904_9785995	longer intron
AT3G01310	101357_101513	101357_101531	longer intron
AT2G21280	9111982_9112084	9111982_9112092	longer intron
AT5G53180	21570229_21570833	21570229_21571043	longer intron
AT1G79245	29808861_29808968	29808861_29809058	longer intron
AT2G21630	9251750_9251839	9251727_9251839	longer intron
AT1G17720	6095924_6096212	6095924_6096215	longer intron
AT2G30910	13155830_13155919	13155826_13155919	longer intron
AT5G54840	22277878_22277970	22277878_22277974	longer intron
AT5G58410	23610936_23611015	23610666_23611015	longer intron
AT4G00810	346963_347082	346963_347168	longer intron
AT3G12350	3932531_3932666	3932457_3932666	longer intron
AT2G39950	16678279_16678966	16678279_16679656	longer intron
AT1G22870	8090358_8090459	8090354_8090459	longer intron
AT1G72560	27324872_27324957	27324872_27324991	longer intron
AT2G21720	9274571_9274654	9274562_9274654	longer intron
AT3G16565	5641742_5641835	5641742_5642141	longer intron
AT4G18020	10006756_10007392	10006756_10007397	longer intron
AT4G32320	15604014_15604125	15603968_15604125	longer intron
AT4G04890	2480231_2481288	2480231_2482037	longer intron
AT1G10095	3297993_3298112	3297993_3298339	longer intron
AT5G09230	2871696_2871818	2871692_2871818	longer intron
AT1G73090	27489575_27489684	27489561_27489684	longer intron
AT2G40935	17083445_17083736	17083380_17083736	longer intron
AT3G18350	6297215_6297492	6297142_6297492	longer intron
AT2G28320	12097046_12097279	12097041_12097279	longer intron
AT1G79190	29792229_29792308	29792211_29792308	longer intron
AT2G04790	1679917_1680014	1679910_1680014	longer intron
AT4G14660	8407045_8407565	8407045_8407710	longer intron
AT4G38270	17939177_17939445	17939169_17939445	longer intron
AT2G17787	7731730_7731855	7731443_7731855	longer intron
AT5G64460	25775116_25775305	25775116_25775482	longer intron
AT4G34265	16402781_16402957	16402736_16402957	longer intron
AT2G17033	7401249_7401632	7401233_7401632	longer intron
AT2G30740	13095984_13096351	13095701_13096351	longer intron
AT4G16695	9394574_9395060	9394570_9395060	longer intron
AT4G32360	15623534_15623620	15623506_15623620	longer intron
AT1G79270	29816511_29816606	29816191_29816606	longer intron
AT1G15750	5420432_5420538	5420432_5420836	longer intron
AT5G47710	19330098_19330461	19329843_19330461	longer intron
AT3G52560	19495029_19495265	19495029_19495268	longer intron
AT2G04800	1687617_1687721	1687617_1687788	longer intron
AT1G08040	2497999_2498479	2497999_2498483	longer intron
AT3G11890	3755747_3756019	3755601_3756019	longer intron
AT4G33130	15979503_15979578	15979503_15979582	longer intron
AT5G67385	26884803_26884912	26884535_26884912	longer intron
AT1G05230	1517058_1517175	1517058_1518180	longer intron
AT3G14870	5004043_5004170	5002931_5004170	longer intron
AT1G10900	3636515_3636997	3636515_3637022	longer intron
AT2G41070	17131158_17131239	17131097_17131239	longer intron
AT1G75180	28218009_28218146	28218009_28218373	longer intron
AT1G08125	2540998_2541102	2540998_2541115	longer intron
AT1G31300	11193981_11194237	11193839_11194237	longer intron
AT5G08440	2723623_2723750	2723610_2723750	longer intron
AT3G19670	6833178_6833269	6833178_6833281	longer intron
AT1G55310	20631723_20631884	20631120_20631884	longer intron
AT5G43930	17680609_17680690	17680584_17680690	longer intron
AT4G02430	1069082_1069174	1069011_1069174	longer intron
AT4G40030	18556418_18556506	18556418_18556743	longer intron
AT1G04080	1053188_1053326	1052776_1053326	longer intron
AT4G01800	774974_775060	774974_775064	longer intron
AT2G47000	19314777_19314982	19314777_19315107	longer intron
AT1G42540	15973354_15973486	15973301_15973486	longer intron
AT2G31580	13443718_13443820	13443718_13443847	longer intron
AT3G13430	4367468_4367724	4367426_4367724	longer intron
AT3G26890	9910793_9910872	9910793_9911367	longer intron
AT3G46210	16978500_16978851	16978500_16978864	longer intron
AT5G35995	14138246_14138360	14138246_14138478	longer intron
AT4G19160	10478348_10478540	10478322_10478540	longer intron
AT2G16940	7345986_7346081	7345986_7346107	longer intron
AT3G11950	3785120_3785416	3785120_3785552	longer intron
AT5G38600	15457733_15458116	15457702_15458116	longer intron
AT5G39970	15998249_15998342	15998029_15998342	longer intron
AT2G28930	12424603_12425032	12424594_12425032	longer intron
AT1G03850	976502_977279	976502_977367	longer intron
AT3G09360	2875014_2875090	2875009_2875090	longer intron
AT4G17330	9697183_9697326	9697183_9697349	longer intron
AT3G55020	20391587_20391741	20391587_20391746	longer intron
AT5G13220	4220046_4220462	4219993_4220462	longer intron
AT5G18230	6026510_6026594	6026510_6026938	longer intron
AT1G46768	17265880_17265961	17265880_17266093	longer intron
AT2G32080	13643192_13643266	13643192_13643269	longer intron
AT1G11060	3686580_3687024	3686570_3687024	longer intron
AT4G10570	6527028_6527114	6527028_6527173	longer intron
AT1G02100	392171_392261	392073_392261	longer intron
AT1G11840	3997142_3997248	3997136_3997248	longer intron
AT2G45380	18701146_18701240	18701146_18701536	longer intron
AT4G33530	16128161_16128237	16128161_16128279	longer intron
AT1G18335	6309455_6309528	6309455_6309587	longer intron
AT1G49832	18447888_18447971	18447838_18447971	longer intron
AT1G50300	18631003_18631100	18631003_18631118	longer intron
AT1G73960	27809589_27809724	27809589_27809844	longer intron
AT5G19960	6745524_6745614	6745517_6745614	longer intron
AT2G16405	7107544_7107769	7107544_7107782	longer intron
AT1G52370	19506572_19507017	19506523_19507017	longer intron
AT1G67900	25467422_25467618	25464988_25467618	longer intron
AT3G10130	3132837_3132911	3132837_3132917	longer intron
AT5G07890	2519513_2519668	2519513_2519912	longer intron
AT2G37840	15854011_15854134	15853707_15854134	longer intron
AT5G53850	21863701_21863801	21863701_21864088	longer intron
AT5G03960	1069697_1069914	1069697_1069919	longer intron
AT1G70570	26610327_26610415	26610294_26610415	longer intron
AT5G17070	5615089_5615175	5615089_5615185	longer intron
AT5G58140	23524550_23524722	23524546_23524722	longer intron
AT3G23090	8214746_8214850	8214746_8214862	longer intron
AT3G59770	22084846_22084937	22084846_22084966	longer intron
AT2G18750	8125711_8125801	8125595_8125801	longer intron
AT3G61860	22901256_22901375	22901256_22902053	longer intron
AT4G19040	10434556_10434839	10434556_10434843	longer intron
AT5G20300	6856341_6856438	6856341_6856846	longer intron
AT1G05230	1517058_1518144	1517058_1518180	longer intron
AT1G51740	19190065_19190150	19190045_19190150	longer intron
AT5G41370	16553310_16553385	16553213_16553385	longer intron
AT5G43270	17362164_17362901	17362164_17363654	longer intron
AT5G46420	18831299_18831394	18831294_18831394	longer intron
AT3G45240	16573244_16573555	16573244_16573617	longer intron
AT5G58510	23650324_23650407	23650324_23650420	longer intron
AT1G50450	18689601_18689701	18689601_18689712	longer intron
AT5G26040	9101000_9101084	9101000_9101107	longer intron
AT1G11100	3708470_3708556	3708470_3708584	longer intron
AT2G31340	13363381_13363549	13363363_13363549	longer intron
AT3G19980	6963223_6963463	6963189_6963463	longer intron
AT5G14740	4759522_4760524	4759219_4760524	longer intron
AT5G19900	6727653_6727976	6727653_6728276	longer intron
AT5G54130	21964099_21964176	21964064_21964176	longer intron
AT5G48880	19816806_19816922	19816806_19817772	longer intron
AT2G45690	18824881_18825154	18824881_18825170	longer intron
AT5G43210	17347834_17348001	17347803_17348001	longer intron
AT3G57220	21175415_21175489	21175411_21175489	longer intron
AT2G20050	8653029_8653114	8653029_8653119	longer intron
AT1G19700	6811928_6812203	6811928_6812500	longer intron
AT2G26980	11516208_11516426	11516208_11516696	longer intron
AT1G17110	5850046_5850458	5850046_5850641	longer intron
AT3G17450	5973592_5973676	5973592_5973680	longer intron
AT5G57950	23461112_23461342	23461052_23461342	longer intron
AT2G17033	7401249_7401632	7401236_7401632	longer intron
AT1G80690	30329546_30329880	30329546_30329892	longer intron
AT4G03415	1505693_1505833	1505693_1506438	longer intron
AT1G04910	1390335_1390425	1390335_1390450	longer intron
AT1G22860	8086504_8086912	8086467_8086912	longer intron
AT1G27980	9749736_9749832	9749725_9749832	longer intron
AT1G72560	27324872_27324957	27324872_27324982	longer intron
AT3G26440	9677044_9677357	9676742_9677357	longer intron
AT5G16715	5486037_5486230	5485997_5486230	longer intron
AT1G70790	26701419_26701524	26700838_26701524	longer intron
AT3G09670	2966521_2966615	2966514_2966615	longer intron
AT5G55700	22552798_22553019	22552776_22553019	longer intron
AT2G44920	18525647_18525730	18525609_18525730	longer intron
AT2G46590	19133382_19133819	19133190_19133819	longer intron
AT4G35300	16799168_16799289	16799168_16799424	longer intron
AT3G46930	17287616_17287732	17287560_17287732	longer intron
AT5G09230	2872362_2872459	2872351_2872459	longer intron
AT5G25440	8856195_8856319	8856195_8856376	longer intron
AT3G06340	1922718_1923224	1922718_1923234	longer intron
AT5G04480	1273771_1273855	1273771_1273890	longer intron
AT1G49950	18496751_18497083	18496751_18497128	longer intron
AT1G77890	29293105_29293206	29293100_29293206	longer intron
AT3G25840	9454248_9454343	9454248_9454347	longer intron
AT2G36120	15165658_15166158	15165518_15166158	longer intron
AT1G01760	276520_276622	276520_276705	longer intron
AT1G09570	3099224_3099660	3099224_3099766	longer intron
AT1G11730	3959375_3959456	3959354_3959456	longer intron
AT2G18245	7937986_7938099	7937982_7938099	longer intron
AT2G31130	13265571_13266294	13265571_13266459	longer intron
AT3G52750	19552643_19552726	19552643_19552891	longer intron
AT4G09980	6248663_6249104	6248663_6249115	longer intron
AT4G13495	7843303_7843375	7843249_7843375	longer intron
AT4G20730	11119550_11119626	11119550_11120565	longer intron
AT4G39460	18357926_18358051	18357926_18358055	longer intron
AT5G35400	13600383_13600528	13600383_13600545	longer intron
AT3G43210	15191322_15191425	15191160_15191425	longer intron
AT5G17240	5667500_5667589	5667447_5667589	longer intron
AT5G38510	15420012_15420354	15420012_15420450	longer intron
AT5G52030	21129272_21129347	21129256_21129347	longer intron
AT5G58940	23799712_23799841	23799698_23799841	longer intron
AT5G06120	1844825_1845291	1844804_1845291	longer intron
AT5G17410	5732089_5732613	5732076_5732613	longer intron
AT1G16040	5505463_5505568	5505355_5505568	longer intron
AT1G66783	24912544_24912876	24912544_24912880	longer intron
AT2G40540	16931333_16931412	16931048_16931412	longer intron
AT4G34840	16607471_16607550	16607441_16607550	longer intron
AT3G26950	9942719_9942826	9942719_9942836	longer intron
AT5G18830	6277787_6277863	6277762_6277863	longer intron
AT3G26900	9912208_9912289	9912208_9912313	longer intron
AT1G31910	11458794_11459002	11458787_11459002	longer intron
AT5G11170	3555539_3555623	3554940_3555623	longer intron
AT1G70100	26403628_26403714	26403320_26403714	longer intron
AT3G52890	19608280_19609030	19608117_19609030	longer intron
AT3G46780	17229938_17230053	17229928_17230053	longer intron
AT1G13860	4746541_4746625	4746541_4746678	longer intron
AT4G24230	12567139_12567237	12567139_12567250	longer intron
AT1G17940	6172500_6172714	6172500_6173043	longer intron
AT5G48220	19550227_19550375	19550056_19550375	longer intron
AT1G09280	2998916_2999022	2998916_2999027	longer intron
AT5G22300	7380728_7380854	7379825_7380854	longer intron
AT1G28100	9802823_9802915	9802819_9802915	longer intron
AT1G28100	9802979_9803206	9802955_9803206	longer intron
AT1G20810	7232321_7232550	7232290_7232550	longer intron
AT2G11000	4343233_4343319	4343233_4343372	longer intron
AT2G21660	9265542_9265721	9265542_9265758	longer intron
AT3G02070	361918_362015	361908_362015	longer intron
AT4G08170	5166083_5166182	5166083_5166289	longer intron
AT5G01970	373569_373654	373569_373659	longer intron
AT3G06760	2133578_2133685	2133292_2133685	longer intron
AT3G02740	590835_591040	590809_591040	longer intron
AT1G17690	6086320_6086416	6086320_6086420	longer intron
AT2G19490	8442957_8443047	8442948_8443047	longer intron
AT4G03000	1326628_1326814	1326513_1326814	longer intron
AT5G18820	6273476_6273554	6273394_6273554	longer intron
AT5G64360	25736551_25736675	25736551_25736688	longer intron
AT1G65430	24302464_24302697	24302464_24302725	longer intron
AT1G09570	3099224_3099936	3099224_3100146	longer intron
AT1G67900	25467422_25467618	25467160_25467618	longer intron
AT3G62330	23064245_23064413	23064245_23064548	longer intron
AT1G74530	28010878_28010971	28010878_28010975	longer intron
AT1G30475	10789720_10789858	10789720_10790008	longer intron
AT2G03140	948462_948566	948292_948566	longer intron
AT2G36120	15165625_15166152	15165511_15166152	longer intron
AT3G49050	18182432_18182661	18182346_18182661	longer intron
AT4G10590	6542228_6542314	6542228_6542372	longer intron
AT4G39370	18307555_18307655	18307541_18307655	longer intron
AT5G02860	657084_657216	657004_657216	longer intron
AT3G45240	16573244_16573333	16573244_16573617	longer intron
AT2G37450	15723922_15724031	15723922_15724669	longer intron
AT3G15970	5410416_5410533	5410416_5411024	longer intron
AT2G39280	16404000_16404103	16404000_16404108	longer intron
AT5G56190	22742345_22742524	22742068_22742524	longer intron
AT3G59640	22028879_22029058	22028835_22029058	longer intron
AT5G42920	17207476_17207712	17207476_17207728	longer intron
AT3G60260	22274664_22275068	22274388_22275068	longer intron
AT4G00830	352380_352781	352197_352781	longer intron
AT2G40540	16931333_16931412	16931165_16931412	longer intron
AT5G36880	14539981_14540138	14539981_14540236	longer intron
AT4G00752	320440_320595	320440_320709	longer intron
AT5G49020	19873003_19873094	19872927_19873094	longer intron
AT2G47940	19620667_19620904	19620667_19620930	longer intron
AT5G63190	25345812_25346144	25345803_25346144	longer intron
AT2G36120	15165676_15166152	15165592_15166152	longer intron
AT1G04140	1076011_1076118	1076011_1076135	longer intron
AT2G05520	2026629_2026733	2026611_2026733	longer intron
AT3G48980	18155687_18155863	18155596_18155863	longer intron
AT4G13400	7790600_7790678	7790600_7790693	longer intron
AT5G63120	25319415_25319642	25319415_25319936	longer intron
AT2G06005	2334631_2334882	2334623_2334882	longer intron
AT3G06290	1905656_1905949	1905656_1905957	longer intron
AT5G27360	9658715_9658830	9658678_9658830	longer intron
AT5G65290	26092353_26092436	26092321_26092436	longer intron
AT1G76020	28533072_28533203	28533072_28533291	longer intron
AT5G57270	23203153_23203317	23203153_23203347	longer intron
AT1G51720	19181114_19181648	19181000_19181648	longer intron
AT1G53040	19767142_19767220	19767142_19767325	longer intron
AT1G60900	22425404_22425926	22425297_22425926	longer intron
AT1G19700	6811928_6812203	6811928_6812539	longer intron
AT1G51590	19130652_19130778	19130652_19130791	longer intron
AT4G18120	10038461_10038839	10038321_10038839	longer intron
AT2G26350	11218193_11218332	11218193_11218611	longer intron
AT1G05710	1716081_1716195	1715385_1716195	longer intron
AT5G11030	3493634_3493744	3493634_3493748	longer intron
AT2G43010	17887997_17888113	17887986_17888113	longer intron
AT2G43560	18074732_18074819	18074732_18074824	longer intron
AT3G20810	7277552_7277751	7277452_7277751	longer intron
AT5G07370	2330845_2331226	2330498_2331226	longer intron
AT2G31955	13585254_13585343	13585254_13585348	longer intron
AT1G63490	23550096_23550182	23550096_23550207	longer intron
AT2G15530	6773993_6774083	6773965_6774083	longer intron
AT2G32295	13720514_13720598	13720512_13720598	longer intron
AT2G45280	18671380_18671485	18671376_18671485	longer intron
AT3G15430	5209030_5209114	5208961_5209114	longer intron
AT5G21930	7246487_7246569	7246369_7246569	longer intron
AT1G06410	1955032_1955355	1954898_1955355	longer intron
AT1G31850	11430453_11431135	11430449_11431135	longer intron
AT5G38510	15418860_15419079	15418860_15419099	longer intron
AT3G21290	7482865_7483414	7482705_7483414	longer intron
AT3G25495	9249658_9249745	9249654_9249745	longer intron
AT3G56730	21014236_21014349	21014095_21014349	longer intron
AT2G38960	16265637_16265765	16265632_16265765	longer intron
AT5G49840	20257911_20258014	20257877_20258014	longer intron
AT1G33970	12350971_12351141	12350971_12351206	longer intron
AT1G68190	25559943_25560074	25559792_25560074	longer intron
AT5G12840	4051697_4051944	4051697_4052007	longer intron
AT2G33820	14307439_14307588	14307439_14307612	longer intron
AT3G26890	9910793_9910872	9910793_9911414	longer intron
AT3G55640	20641244_20641314	20641225_20641314	longer intron
AT4G09640	6089808_6089920	6089808_6089934	longer intron
AT3G55020	20394167_20394604	20394167_20394630	longer intron
AT2G05590	2068652_2068737	2068647_2068737	longer intron
AT2G28060	11951778_11951918	11951778_11952042	longer intron
AT5G49840	20258912_20258990	20258908_20258990	longer intron
AT5G62950	25263155_25263370	25263155_25263710	longer intron
AT1G08620	2737049_2737267	2736847_2737267	longer intron
AT1G70610	26622798_26622940	26622787_26622940	longer intron
AT1G55250	20609734_20610177	20609698_20610177	longer intron
AT1G62610	23182362_23182436	23182362_23182684	longer intron
AT3G07550	2409836_2409930	2409821_2409930	longer intron
AT3G60500	22355683_22355767	22355678_22355767	longer intron
AT4G10090	6305857_6306615	6305843_6306615	longer intron
AT4G35785	16953593_16953703	16953593_16953724	longer intron
AT5G04360	1223248_1223475	1223187_1223475	longer intron
AT5G50950	20731372_20731538	20731272_20731538	longer intron
AT5G62260	25009107_25009273	25009092_25009273	longer intron
AT1G01040	27537_27617	27534_27617	longer intron
AT1G10820	3602460_3602605	3602460_3602998	longer intron
AT3G26890	9910793_9910872	9910793_9911606	longer intron
AT3G58130	21528445_21528588	21528417_21528588	longer intron
AT4G14520	8342046_8342453	8341479_8342453	longer intron
AT1G73840	27765743_27765871	27765743_27766015	longer intron
AT3G48110	17764009_17764120	17764004_17764120	longer intron
AT3G04490	1202057_1202313	1202047_1202313	longer intron
AT5G62600	25125425_25125780	25125425_25126386	longer intron
AT1G14685	5042856_5043076	5042558_5043076	longer intron
AT3G58760	21730064_21730286	21729937_21730286	longer intron
AT1G63610	23584921_23585004	23584921_23585017	longer intron
AT4G26510	13384165_13384489	13384107_13384489	longer intron
AT5G10690	3376145_3376250	3376145_3376259	longer intron
AT3G24190	8745057_8745150	8745052_8745150	longer intron
AT5G61820	24836227_24836432	24836227_24836625	longer intron
AT3G48880	18127231_18127860	18126955_18127860	longer intron
AT2G21660	9265894_9266036	9265894_9266202	longer intron
AT1G14700	5059636_5059725	5059622_5059725	longer intron
AT2G25590	10892124_10892262	10892031_10892262	longer intron
AT1G23400	8312896_8313152	8312896_8313169	longer intron
AT5G41760	16708486_16708622	16708482_16708622	longer intron
AT3G27000	9953693_9953889	9953693_9954096	longer intron
AT5G03770	996882_996976	996877_996976	longer intron
AT5G13690	4417757_4417897	4417729_4417897	longer intron
AT5G28640	10648542_10649427	10648542_10649539	longer intron
AT2G45540	18772282_18772378	18772282_18772421	longer intron
AT4G39260	18274568_18274692	18274568_18274850	longer intron
AT3G06770	2136818_2136961	2136818_2137027	longer intron
AT5G58800	23746701_23746801	23746701_23746869	longer intron
AT1G61140	22539666_22539749	22539666_22539776	longer intron
AT1G61140	22539666_22539754	22539666_22539776	longer intron
AT5G05670	1697577_1698022	1697577_1698066	longer intron
AT3G51830	19220821_19220917	19220816_19220917	longer intron
AT1G08550	2707302_2707423	2707129_2707423	longer intron
AT2G35155	14821384_14821548	14821384_14821710	longer intron
AT3G18350	6297209_6297492	6297142_6297492	longer intron
AT3G59820	22101822_22101923	22101822_22102074	longer intron
AT5G01510	203372_203457	203359_203457	longer intron
AT1G59750	21979426_21980383	21979424_21980383	longer intron
AT1G71720	26984921_26985026	26984916_26985026	longer intron
AT4G10100	6308987_6309084	6308850_6309084	longer intron
AT5G37850	15065513_15065604	15065480_15065604	longer intron
AT1G72650	27351265_27351417	27351247_27351417	longer intron
AT2G41540	17326618_17326792	17326607_17326792	longer intron
AT1G10820	3604022_3604431	3604022_3604435	longer intron
AT2G22980	9779534_9779606	9779528_9779606	longer intron
AT5G22830	7629054_7629364	7629037_7629364	longer intron
AT3G01450	171386_171658	171386_171850	longer intron
AT4G25120	12896994_12897066	12896988_12897066	longer intron
AT5G25800	8981989_8982081	8981989_8982087	longer intron
AT5G37340	14792401_14792655	14792401_14792712	longer intron
AT5G40280	16103693_16103768	16103604_16103768	longer intron
AT5G42350	16931724_16932069	16931720_16932069	longer intron
AT3G06340	1922718_1923021	1922718_1923234	longer intron
AT3G12250	3906526_3906620	3906417_3906620	longer intron
AT3G16840	5740847_5741045	5740847_5741098	longer intron
AT4G14300	8233181_8233308	8233160_8233308	longer intron
AT5G18860	6290905_6290976	6290880_6290976	longer intron
AT5G26910	9469535_9469633	9469535_9469812	longer intron
AT5G57270	23203153_23203290	23203153_23203347	longer intron
AT1G04030	1042347_1042567	1042316_1042567	longer intron
AT1G16825	5760155_5760251	5760141_5760251	longer intron
AT2G31280	13343253_13343337	13343202_13343337	longer intron
AT2G40820	17039489_17039883	17039489_17039953	longer intron
AT3G57810	21416199_21416300	21415987_21416300	longer intron
AT2G39760	16585407_16585771	16584799_16585771	longer intron
AT4G12560	7443377_7443523	7443194_7443523	longer intron
AT1G30690	10887851_10888275	10887828_10888275	longer intron
AT1G77490	29118714_29118797	29118695_29118797	longer intron
AT5G28020	10026660_10026745	10026660_10026754	longer intron
AT1G53310	19888089_19888228	19888089_19888304	longer intron
AT4G38510	18014797_18014883	18014797_18014959	longer intron
AT1G76970	28924901_28925058	28924901_28925205	longer intron
AT3G52340	19407258_19407406	19407120_19407406	longer intron
AT1G78440	29512479_29512596	29512479_29512619	longer intron
AT2G27950	11903455_11903682	11903455_11903883	longer intron
AT3G33530	14087276_14087379	14087189_14087379	longer intron
AT1G51430	19068572_19068710	19068490_19068710	longer intron
AT1G57540	21311222_21311404	21311222_21311412	longer intron
AT1G17110	5848120_5848199	5848120_5848211	longer intron
AT3G09360	2875585_2875704	2875581_2875704	longer intron
AT3G61590	22792480_22792901	22792369_22792901	longer intron
AT2G23140	9848770_9848858	9848770_9849103	longer intron
AT2G48100	19670829_19671175	19670691_19671175	longer intron
AT1G50670	18776570_18776923	18776570_18776999	longer intron
AT1G79270	29816511_29816606	29815874_29816606	longer intron
AT1G75330	28267396_28267606	28267396_28267614	longer intron
AT4G30310	14832742_14832823	14832738_14832823	longer intron
AT1G74790	28100548_28100658	28100544_28100658	longer intron
AT1G33970	12350971_12351080	12350971_12351206	longer intron
AT4G19040	10433127_10433201	10433127_10433216	longer intron
AT2G19690	8503930_8504349	8503868_8504349	longer intron
AT3G07280	2319581_2319660	2319581_2320323	longer intron
AT3G61370	22706387_22707728	22706357_22707728	longer intron
AT4G14760	8474921_8475456	8474917_8475456	longer intron
AT4G28990	14291497_14292034	14291395_14292034	longer intron
AT1G77080	28958491_28958601	28958392_28958601	longer intron
AT1G04300	1151852_1151953	1151852_1152316	longer intron
AT5G03830	1018796_1018881	1018441_1018881	longer intron
AT1G10390	3410653_3410761	3410653_3410767	longer intron
AT1G02740	600826_600914	600826_600935	longer intron
AT2G15530	6773993_6774083	6773984_6774083	longer intron
AT2G45950	18907207_18907589	18907207_18907653	longer intron
AT3G07740	2472782_2472998	2472782_2473009	longer intron
AT3G43220	15199020_15199090	15199020_15199095	longer intron
AT5G20990	7132159_7132244	7132159_7132665	longer intron
AT5G05270	1563544_1563643	1563493_1563643	longer intron
AT2G22920	9757112_9757203	9757090_9757203	longer intron
AT2G37585	15766960_15767051	15766941_15767051	longer intron
AT4G26640	13439026_13439180	13439026_13439317	longer intron
AT4G32330	15609118_15609789	15609107_15609789	longer intron
AT1G52100	19385141_19385232	19385141_19385479	longer intron
AT2G32430	13773822_13773953	13773763_13773953	longer intron
AT2G32690	13864026_13864310	13864026_13864367	longer intron
AT5G55100	22363627_22363732	22363627_22363849	longer intron
AT5G08660	2816386_2816572	2816382_2816572	longer intron
AT5G57090	23101186_23101282	23101035_23101282	longer intron
AT1G75210	28224674_28224997	28224270_28224997	longer intron
AT1G78800	29626620_29626728	29626620_29626733	longer intron
AT5G47020	19084015_19084109	19084011_19084109	longer intron
AT1G73390	27594552_27594740	27594552_27594961	longer intron
AT1G80030	30107954_30108121	30107954_30108140	longer intron
AT2G36120	15165595_15166158	15165518_15166158	longer intron
AT2G41700	17384765_17384993	17384765_17385000	longer intron
AT5G57060	23090715_23091000	23090676_23091000	longer intron
AT3G04490	1205708_1205849	1205564_1205849	longer intron
AT2G01180	108115_108208	108115_108504	longer intron
AT2G48060	19662016_19662181	19662016_19662337	longer intron
AT2G04790	1679917_1680014	1679887_1680014	longer intron
AT4G11100	6768872_6769005	6768700_6769005	longer intron
AT4G32420	15652157_15652482	15652157_15652715	longer intron
AT5G11530	3696413_3697058	3696166_3697058	longer intron
AT1G08600	2723958_2724074	2723939_2724074	longer intron
AT4G31170	15155119_15155466	15155119_15155575	longer intron
AT3G07565	2415382_2415552	2415355_2415552	longer intron
AT3G61530	22772446_22772537	22772446_22772545	longer intron
AT4G32560	15715682_15715765	15715658_15715765	longer intron
AT1G65700	24435739_24435829	24435739_24435833	longer intron
AT5G63710	25499920_25500023	25499488_25500023	longer intron
AT2G35390	14897108_14897215	14897108_14897437	longer intron
AT1G01790	290099_290169	290095_290169	longer intron
AT2G20850	8978175_8978249	8978175_8978253	longer intron
AT5G52210	21205226_21205519	21205061_21205519	longer intron
AT4G40030	18556418_18556501	18556418_18556743	longer intron
AT5G60210	24245541_24245645	24245541_24245869	longer intron
AT1G48840	18062520_18062595	18062516_18062595	longer intron
AT5G06600	2024306_2024384	2024306_2024514	longer intron
AT4G39030	18186239_18186744	18186155_18186744	longer intron
AT1G67140	25102440_25102561	25102440_25102564	longer intron
AT2G01220	124297_124550	124270_124550	longer intron
AT5G35560	13747084_13747161	13747084_13747173	longer intron
AT4G31480	15263834_15264133	15263339_15264133	longer intron
AT3G22150	7815567_7815673	7815563_7815673	longer intron
AT5G23690	7988908_7988992	7988900_7988992	longer intron
AT1G51720	19181008_19181648	19181000_19181648	longer intron
AT3G22190	7833557_7833722	7833557_7833784	longer intron
AT4G19670	10701425_10701555	10701425_10701833	longer intron
AT4G27620	13789748_13790133	13789748_13790143	longer intron
AT1G05000	1426331_1427898	1426110_1427898	longer intron
AT1G30640	10861157_10861261	10860853_10861261	longer intron
AT2G23140	9848770_9848939	9848770_9849103	longer intron
AT2G40820	17039489_17039883	17039489_17040108	longer intron
AT5G43100	17301029_17301126	17301018_17301126	longer intron
AT2G15000	6481208_6481827	6481208_6481870	longer intron
AT5G47830	19373391_19374136	19373391_19374156	longer intron
AT1G24706	8744451_8744537	8744185_8744537	longer intron
AT4G26555	13405473_13405834	13405473_13405843	longer intron
AT5G65380	26125496_26125637	26125496_26125701	longer intron
AT3G51830	19224122_19224221	19223890_19224221	longer intron
AT1G11360	3821796_3822017	3821796_3822163	longer intron
AT1G11360	3821796_3822146	3821796_3822163	longer intron
AT1G77770	29247292_29247833	29247292_29247926	longer intron
AT5G37360	14806112_14806228	14806112_14806302	longer intron
AT1G69740	26232108_26232192	26231937_26232192	longer intron
AT2G43920	18190341_18190428	18190341_18190560	longer intron
AT5G04560	1314989_1315087	1314985_1315087	longer intron
AT5G20300	6855811_6856212	6855811_6856217	longer intron
AT2G31370	13381104_13381219	13381093_13381219	longer intron
AT1G13960	4777394_4777742	4777069_4777742	longer intron
AT2G30740	13095984_13096351	13095485_13096351	longer intron
AT5G18590	6182225_6182324	6182225_6182369	longer intron
AT4G31170	15155119_15155409	15155119_15155575	longer intron
AT1G51740	19190062_19190150	19190045_19190150	longer intron
AT2G40810	17032588_17032667	17032578_17032667	longer intron
AT3G18850	6500979_6501089	6500979_6501173	longer intron
AT5G41480	16597277_16597365	16597272_16597365	longer intron
AT5G17530	5777899_5778075	5777723_5778075	longer intron
AT3G48110	17765449_17765536	17765279_17765536	longer intron
AT3G01340	128484_128879	128484_128891	longer intron
AT1G30000	10511746_10512084	10511746_10512242	longer intron
AT4G34310	16418721_16418809	16418693_16418809	longer intron
AT4G19003	10408599_10408688	10408599_10408917	longer intron
AT5G14260	4604128_4604247	4604043_4604247	longer intron
AT3G45850	16860981_16861261	16860981_16861408	longer intron
AT1G63420	23518328_23518408	23518145_23518408	longer intron
AT5G13590	4378726_4379055	4378726_4379191	longer intron
AT4G38930	18149772_18149871	18149588_18149871	longer intron
AT1G10090	3292898_3293243	3292898_3293298	longer intron
AT1G19835	6859514_6859698	6859514_6859889	longer intron
AT1G22890	8102997_8103112	8102957_8103112	longer intron
AT1G57600	21334259_21334332	21334259_21334342	longer intron
AT2G25350	10797693_10797859	10797689_10797859	longer intron
AT2G41670	17374293_17374395	17374289_17374395	longer intron
AT2G45270	18666887_18666976	18666883_18666976	longer intron
AT3G13225	4261996_4262142	4261996_4262165	longer intron
AT3G20440	7128510_7128902	7128510_7128917	longer intron
AT3G23740	8553308_8553446	8553308_8553490	longer intron
AT3G24890	9097665_9098108	9097543_9098108	longer intron
AT3G26440	9677229_9677357	9677044_9677357	longer intron
AT3G46210	16978500_16978583	16978500_16978864	longer intron
AT3G46210	16978500_16978837	16978500_16978864	longer intron
AT4G00830	352408_352781	352380_352781	longer intron
AT5G04230	1162545_1162635	1162533_1162635	longer intron
AT5G09380	2912214_2912301	2912214_2912305	longer intron
AT5G17370	5722594_5722693	5722594_5722709	longer intron
AT5G19000	6343499_6343643	6343476_6343643	longer intron
AT5G19300	6497480_6497559	6497455_6497559	longer intron
AT5G47900	19394635_19394713	19394630_19394713	longer intron
AT5G54200	21995044_21995156	21995044_21995308	longer intron
AT5G59050	23840073_23840359	23840073_23841605	longer intron
AT1G58410	21704264_21704637	21704264_21704788	longer intron
AT2G39740	16576520_16576654	16576389_16576654	longer intron
AT1G72420	27261930_27262032	27261930_27262045	longer intron
AT5G14620	4717491_4717573	4717491_4717617	longer intron
AT1G04280	1146375_1146463	1146375_1146522	longer intron
AT5G10350	3256214_3256502	3256214_3257229	longer intron
AT3G22380	7913920_7914002	7913912_7914002	longer intron
AT1G66330	24732155_24732265	24732155_24732377	longer intron
AT1G31970	11481233_11481332	11481229_11481332	longer intron
AT4G08930	5730172_5730317	5730167_5730317	longer intron
AT3G11880	3753113_3753194	3753107_3753194	longer intron
AT2G04800	1687617_1687765	1687617_1687788	longer intron
AT3G16840	5738851_5738932	5738851_5738958	longer intron
AT1G65440	24314379_24314458	24314379_24314531	longer intron
AT5G63000	25280848_25280941	25280848_25281035	longer intron
AT1G09570	3099224_3099766	3099224_3099936	longer intron
AT3G13060	4180822_4181096	4180665_4181096	longer intron
AT1G01830	301545_302047	301545_302053	longer intron
AT1G75010	28167970_28168043	28167970_28168048	longer intron
AT2G20650	8905526_8905631	8905526_8905635	longer intron
AT3G50380	18689341_18689443	18689341_18689447	longer intron
AT4G03115	1385250_1385349	1385250_1385445	longer intron
AT4G14350	8260085_8260321	8260085_8260629	longer intron
AT2G19110	8279179_8279474	8278981_8279474	longer intron
AT2G43070	17913393_17913589	17913393_17913607	longer intron
AT5G62570	25116138_25116217	25116054_25116217	longer intron
AT1G08030	2490427_2491006	2490427_2491012	longer intron
AT5G08430	2719107_2719667	2719094_2719667	longer intron
AT5G53760	21824794_21824883	21824733_21824883	longer intron
AT1G45332	17175898_17175982	17175898_17175992	longer intron
AT3G55850	20724021_20724137	20724021_20724153	longer intron
AT3G51880	19247334_19247435	19247334_19247456	longer intron
AT1G03770	947020_947122	947002_947122	longer intron
AT1G04900	1385771_1386108	1385766_1386108	longer intron
AT1G13350	4574045_4574241	4574045_4574379	longer intron
AT1G22660	8019870_8019982	8019725_8019982	longer intron
AT1G51745	19192250_19192357	19192246_19192357	longer intron
AT1G67710	25377995_25378094	25377995_25378098	longer intron
AT1G71810	27005876_27006076	27005876_27006091	longer intron
AT1G72210	27180980_27181068	27180534_27181068	longer intron
AT2G34300	14476847_14477080	14476847_14477222	longer intron
AT3G24890	9098544_9098615	9098516_9098615	longer intron
AT3G28956	10981594_10982037	10981594_10982186	longer intron
AT5G04270	1183872_1183962	1183872_1183966	longer intron
AT5G12920	4079311_4079398	4079311_4079437	longer intron
AT5G60120	24210162_24210295	24210075_24210295	longer intron
AT5G60210	24245983_24246250	24245983_24247568	longer intron
AT5G64360	25736891_25737019	25736891_25737203	longer intron
AT1G21560	7556361_7556539	7556349_7556539	longer intron
AT2G40280	16827670_16827839	16827670_16827868	longer intron
AT5G09600	2979848_2979932	2979844_2979932	longer intron
AT1G07840	2424275_2424570	2424154_2424570	longer intron
AT3G21300	7494906_7495099	7494906_7495108	longer intron
AT5G42870	17187202_17187292	17187202_17187296	longer intron
AT5G55896	22631439_22631823	22631439_22632425	longer intron
AT3G11880	3752472_3752564	3752466_3752564	longer intron
AT2G40316	16836795_16837117	16836778_16837117	longer intron
AT5G49990	20341198_20341746	20341198_20341766	longer intron
AT1G19835	6859514_6859889	6859514_6860097	longer intron
AT2G26430	11243865_11244122	11243865_11244127	longer intron
AT4G35920	17014523_17014760	17014523_17015075	longer intron
AT4G18070	10032496_10032597	10032336_10032597	longer intron
AT3G58460	21625470_21625549	21625470_21625647	longer intron
AT1G62330	23048441_23048539	23048432_23048539	longer intron
AT3G57300	21204678_21204786	21204626_21204786	longer intron
AT1G08820	2824477_2824791	2824477_2825166	longer intron
AT5G24090	8144211_8144478	8144211_8144481	longer intron
AT5G48655	19731442_19731542	19731442_19731546	longer intron
AT1G26370	9124866_9124959	9124866_9124963	longer intron
AT3G48980	18157331_18157402	18157328_18157402	longer intron
AT3G49010	18168062_18168320	18168062_18168576	longer intron
AT3G49010	18168062_18168526	18168062_18168576	longer intron
AT4G00520	228574_228652	228541_228652	longer intron
AT5G24300	8269621_8269867	8269617_8269867	longer intron
AT2G31510	13420732_13420849	13420732_13420999	longer intron
AT2G24150	10266824_10266908	10266824_10266923	longer intron
AT2G43680	18108720_18109068	18108507_18109068	longer intron
AT4G21160	11284354_11284654	11284236_11284654	longer intron
AT1G04790	1347621_1347704	1347616_1347704	longer intron
AT2G22190	9435382_9435474	9435382_9435477	longer intron
AT4G28550	14110968_14111135	14110946_14111135	longer intron
AT5G66810	26675526_26675618	26675495_26675618	longer intron
AT3G14410	4817029_4817127	4817029_4817147	longer intron
AT5G11850	3818323_3818542	3818323_3818547	longer intron
AT4G39140	18231379_18231906	18231379_18231913	longer intron
AT1G06070	1837145_1837423	1837145_1837427	longer intron
AT5G22860	7642105_7642256	7642105_7642267	longer intron
AT1G16460	5622051_5622372	5622051_5622468	longer intron
AT5G36250	14283917_14284019	14283875_14284019	longer intron
AT5G57060	23090497_23090626	23090287_23090626	longer intron
AT1G14770	5088443_5088614	5088443_5088700	longer intron
AT1G17590	6052053_6052134	6052053_6052403	longer intron
AT1G25500	8957323_8957510	8957323_8957727	longer intron
AT1G55200	20589652_20589745	20589652_20589773	longer intron
AT1G59640	21909596_21909932	21909596_21910003	longer intron
AT2G43500	18062274_18062530	18062045_18062530	longer intron
AT2G44850	18499205_18499358	18499188_18499358	longer intron
AT3G49725	18443918_18443998	18443918_18444011	longer intron
AT4G04750	2418479_2418569	2418449_2418569	longer intron
AT4G10550	6519705_6520034	6519705_6520085	longer intron
AT4G13210	7670121_7670201	7670117_7670201	longer intron
AT4G32360	15623069_15623443	15622929_15623443	longer intron
AT4G38380	17974420_17974504	17974420_17974518	longer intron
AT5G03990	1076263_1076552	1076060_1076552	longer intron
AT5G04270	1183687_1183765	1183687_1183769	longer intron
AT5G10440	3281278_3281406	3281278_3281418	longer intron
AT5G14740	4760449_4760524	4759219_4760524	longer intron
AT1G03470	867512_867625	867512_867629	longer intron
AT3G07740	2472782_2472907	2472782_2473009	longer intron
AT3G19960	6953618_6953706	6953510_6953706	longer intron
AT5G06350	1940594_1940928	1940553_1940928	longer intron
AT5G08320	2678071_2678347	2677761_2678347	longer intron
AT1G73960	27809589_27809724	27809589_27809840	longer intron
AT3G17070	5821522_5822318	5821297_5822318	longer intron
AT5G56190	22742086_22742524	22742068_22742524	longer intron
AT4G15790	8983673_8983762	8983669_8983762	longer intron
AT3G20870	7311704_7311780	7311704_7311983	longer intron
AT4G04340	2123118_2123193	2122896_2123193	longer intron
AT3G61700	22837260_22837515	22837246_22837515	longer intron
AT3G12080	3850159_3850422	3850036_3850422	longer intron
AT5G08570	2778276_2778409	2778122_2778409	longer intron
AT3G03010	679530_679625	679530_679629	longer intron
AT5G65440	26151748_26151996	26151687_26151996	longer intron
AT4G24800	12782311_12782448	12782156_12782448	longer intron
AT1G30410	10740487_10740647	10740483_10740647	longer intron
AT1G54110	20200018_20200103	20199993_20200103	longer intron
AT2G17033	7401394_7401632	7401233_7401632	longer intron
AT3G62060	22981339_22981415	22981312_22981415	longer intron
AT4G18890	10353496_10354620	10352990_10354620	longer intron
AT4G24175	12548088_12548376	12547949_12548376	longer intron
AT5G22875	7650711_7651265	7650682_7651265	longer intron
AT2G32060	13640160_13640257	13640160_13640313	longer intron
AT5G28350	10321123_10321219	10321108_10321219	longer intron
AT1G49950	18496751_18496921	18496751_18497128	longer intron
AT3G01650	242579_242675	242062_242675	longer intron
AT5G53470	21711660_21711857	21711655_21711857	longer intron
AT4G34090	16328480_16328564	16328480_16328568	longer intron
AT5G10940	3450278_3450733	3450278_3450749	longer intron
AT5G58100	23510449_23510556	23510422_23510556	longer intron
AT3G24170	8734143_8734241	8734143_8734317	longer intron
AT3G07310	2328808_2329047	2328808_2329321	longer intron
AT3G05410	1555106_1555184	1555102_1555184	longer intron
AT1G07350	2258603_2258746	2258603_2258749	longer intron
AT3G48360	17909889_17910023	17909889_17910092	longer intron
AT1G05860	1770808_1770883	1770404_1770883	longer intron
AT1G19100	6597803_6597914	6597469_6597914	longer intron
AT1G34340	12532697_12532779	12532662_12532779	longer intron
AT1G63010	23351069_23351477	23351069_23351558	longer intron
AT1G63260	23467041_23467122	23467041_23467172	longer intron
AT2G05520	2026629_2026712	2026611_2026712	longer intron
AT2G13800	5756171_5756256	5756148_5756256	longer intron
AT2G27980	11917962_11918059	11917962_11918078	longer intron
AT2G32690	13864011_13864310	13864011_13864322	longer intron
AT2G47310	19426172_19426265	19426145_19426265	longer intron
AT3G19780	6871186_6871286	6870931_6871286	longer intron
AT3G50430	18715830_18715902	18715821_18715902	longer intron
AT3G56510	20946251_20946355	20946251_20946577	longer intron
AT4G27610	13787374_13787742	13787374_13787858	longer intron
AT4G28070	13946556_13946627	13946552_13946627	longer intron
AT4G30560	14929718_14930002	14929718_14930139	longer intron
AT5G15720	5125618_5125704	5125618_5125710	longer intron
AT5G18820	6273769_6273862	6273759_6273862	longer intron
AT1G18900	6529644_6529776	6529182_6529776	longer intron
AT5G23380	7869426_7869850	7869044_7869850	longer intron
AT5G23380	7869709_7869850	7869044_7869850	longer intron
AT1G75020	28171245_28171749	28171118_28171749	longer intron
AT3G47450	17485172_17485263	17485172_17485267	longer intron
AT5G53180	21569612_21569970	21569612_21569998	longer intron
AT2G46420	19056667_19056765	19056635_19056765	longer intron
AT1G04985	1417391_1417477	1417391_1417973	longer intron
AT4G10100	6308987_6309084	6308817_6309084	longer intron
AT3G09800	3007939_3008263	3007939_3008347	longer intron
AT4G25880	13158761_13159055	13158744_13159055	longer intron
AT3G16850	5748708_5749329	5748704_5749329	longer intron
AT3G58020	21480092_21480319	21480088_21480319	longer intron
AT4G28600	14129807_14130031	14129608_14130031	longer intron
AT5G57300	23210655_23210874	23210655_23211012	longer intron
AT1G17650	6071041_6071123	6071041_6071127	longer intron
AT3G58510	21640278_21640501	21640172_21640501	longer intron
AT1G05070	1457519_1457599	1457519_1457617	longer intron
AT1G05785	1732228_1732373	1732090_1732373	longer intron
AT2G18250	7941123_7941200	7941108_7941200	longer intron
AT3G15352	5179743_5180264	5179556_5180264	longer intron
AT5G67390	26888606_26888785	26888606_26889091	longer intron
AT2G31510	13417184_13417364	13417184_13417484	longer intron
AT3G55270	20496462_20496578	20496260_20496578	longer intron
AT3G57880	21433690_21433938	21433690_21434267	longer intron
AT4G10100	6308987_6309084	6308833_6309084	longer intron
AT4G34265	16402781_16403454	16402736_16403454	longer intron
AT4G20870	11175907_11176402	11175907_11176691	longer intron
AT1G03120	752713_752981	752661_752981	longer intron
AT1G05460	1604678_1604885	1604678_1604889	longer intron
AT1G10040	3276180_3276257	3276180_3276261	longer intron
AT1G57540	21311222_21311295	21311222_21311440	longer intron
AT1G70510	26577283_26577355	26577271_26577355	longer intron
AT1G76280	28620161_28620250	28620161_28620267	longer intron
AT2G32295	13720972_13721043	13720968_13721043	longer intron
AT3G07740	2472253_2472380	2472253_2472401	longer intron
AT3G45750	16796623_16796699	16796623_16796783	longer intron
AT4G01880	811668_811749	811668_811754	longer intron
AT4G10925	6704377_6704463	6704377_6704491	longer intron
AT4G13400	7789543_7789777	7789543_7789785	longer intron
AT4G17610	9808095_9808257	9808095_9808281	longer intron
AT4G22840	11992835_11992911	11992835_11992931	longer intron
AT4G23450	12241907_12242435	12241907_12242516	longer intron
AT4G25440	13009434_13009518	13009434_13009534	longer intron
AT4G33770	16194788_16194901	16194788_16195005	longer intron
AT5G06265	1905851_1906566	1905384_1906566	longer intron
AT4G19670	10701425_10701503	10701425_10701833	longer intron
AT5G44578	17978258_17978375	17978114_17978375	longer intron
AT1G01940	323103_323207	323085_323207	longer intron
AT1G24240	8587471_8587555	8587452_8587555	longer intron
AT1G47570	17479012_17479130	17478992_17479130	longer intron
AT1G72770	27391767_27391855	27391745_27391855	longer intron
AT3G19190	6648292_6648417	6648281_6648417	longer intron
AT2G48160	19689816_19689936	19689816_19690097	longer intron
AT2G06050	2361984_2362073	2361984_2362126	longer intron
AT5G56260	22776069_22776457	22776069_22777035	longer intron
AT5G43880	17642860_17643072	17642860_17643448	longer intron
AT4G20070	10862688_10862780	10862684_10862780	longer intron
AT4G17560	9781282_9781643	9781250_9781643	longer intron
AT5G08430	2718173_2718315	2718129_2718315	longer intron
AT1G61030	22479360_22479713	22479350_22479713	longer intron
AT4G01220	514392_514471	514392_514475	longer intron
AT4G16845	9477470_9477664	9477448_9477664	longer intron
AT3G05520	1598793_1598895	1598729_1598895	longer intron
AT4G38510	18014797_18014883	18014797_18014902	longer intron
AT1G55110	20562630_20562788	20562630_20563085	longer intron
AT2G01450	202026_202129	202026_202226	longer intron
AT5G10200	3202205_3202318	3201738_3202318	longer intron
AT2G46340	19026880_19026966	19026880_19027161	longer intron
AT4G39150	18235750_18235830	18235750_18236022	longer intron
AT4G21192	11294386_11294550	11294229_11294550	longer intron
AT1G06500	1989774_1990136	1989706_1990136	longer intron
AT1G45110	17053813_17053955	17053759_17053955	longer intron
AT1G55540	20737535_20737642	20737535_20737685	longer intron
AT1G55540	20737535_20737676	20737535_20737685	longer intron
AT1G61850	22859562_22859652	22859556_22859652	longer intron
AT1G67800	25423288_25423430	25423288_25423682	longer intron
AT1G67850	25438293_25439024	25438273_25439024	longer intron
AT1G80170	30155103_30155188	30155103_30155211	longer intron
AT2G02410	632899_633208	632875_633208	longer intron
AT2G21380	9144848_9145053	9144828_9145053	longer intron
AT2G32340	13733010_13733145	13732998_13733145	longer intron
AT2G32690	13863972_13864310	13863972_13864322	longer intron
AT2G45280	18670350_18670489	18670278_18670489	longer intron
AT3G55080	20412035_20412261	20412035_20412265	longer intron
AT4G17970	9976910_9976990	9976905_9976990	longer intron
AT4G18020	10006756_10007153	10006756_10007397	longer intron
AT4G22120	11719165_11719380	11719165_11719398	longer intron
AT4G25100	12886517_12886589	12886517_12886611	longer intron
AT4G26965	13539833_13540217	13539829_13540217	longer intron
AT4G27180	13618798_13619089	13618798_13619091	longer intron
AT5G16890	5553296_5553481	5553259_5553481	longer intron
AT5G22300	7380612_7380854	7379825_7380854	longer intron
AT5G44635	18007914_18008023	18007914_18008028	longer intron
AT1G04030	1042321_1042567	1042316_1042567	longer intron
AT1G55270	20619572_20619821	20619572_20619859	longer intron
AT1G55320	20634196_20634282	20634192_20634282	longer intron
AT1G55750	20843753_20843963	20843753_20843968	longer intron
AT2G30990	13189763_13190156	13189763_13190322	longer intron
AT1G08660	2757515_2757588	2757515_2757601	longer intron
AT2G38840	16228001_16228100	16227963_16228100	longer intron
AT1G67060	25037199_25038083	25037149_25038083	longer intron
AT4G22140	11728120_11728353	11728120_11728612	longer intron
AT3G56850	21046635_21046988	21046635_21046998	longer intron
AT3G49430	18332472_18332641	18331713_18332641	longer intron
AT1G10590	3503005_3503369	3503005_3503373	longer intron
AT2G26830	11444298_11444376	11444280_11444376	longer intron
AT3G17120	5842068_5842157	5841606_5842157	longer intron
AT5G11020	3488380_3488554	3488380_3488847	longer intron
AT5G61380	24675686_24675989	24675673_24675989	longer intron
AT5G04490	1281317_1281400	1281279_1281400	longer intron
AT1G24160	8555850_8556139	8555850_8556144	longer intron
AT4G34280	16408004_16408085	16407994_16408085	longer intron
AT1G11400	3838084_3838707	3837988_3838707	longer intron
AT3G53180	19708203_19708312	19708171_19708312	longer intron
AT1G01650	237024_237219	237024_237503	longer intron
AT3G55770	20703591_20703748	20703555_20703748	longer intron
AT5G11010	3483964_3484153	3483864_3484153	longer intron
AT5G57960	23465950_23466028	23465950_23466148	longer intron
AT1G11860	4001527_4001797	4001453_4001797	longer intron
AT2G21960	9355372_9355481	9355370_9355481	longer intron
AT3G04810	1317964_1318049	1317513_1318049	longer intron
AT1G49340	18260575_18260750	18260386_18260750	longer intron
AT2G37975	15893196_15893329	15893196_15893577	longer intron
AT3G46780	17229933_17230053	17229928_17230053	longer intron
AT1G05870	1772142_1772326	1772142_1772355	longer intron
AT1G07690	2378855_2378932	2378843_2378932	longer intron
AT1G77460	29103713_29103905	29103702_29103905	longer intron
AT2G18760	8128899_8129073	8128826_8129073	longer intron
AT2G26840	11448100_11448388	11448100_11448541	longer intron
AT2G36120	15165658_15166152	15165511_15166152	longer intron
AT2G39445	16470153_16470281	16470153_16470368	longer intron
AT3G59250	21902273_21902355	21902273_21902365	longer intron
AT3G59430	21965965_21966047	21965965_21966053	longer intron
AT3G61370	22706645_22707728	22706357_22707728	longer intron
AT4G17540	9776619_9776704	9776614_9776704	longer intron
AT4G35030	16677124_16677197	16677119_16677197	longer intron
AT5G57880	23445967_23446239	23445954_23446239	longer intron
AT1G08125	2541863_2542012	2541863_2542216	longer intron
AT3G19895	6920417_6920508	6920417_6920516	longer intron
AT4G24530	12668063_12668141	12668063_12668143	longer intron
AT4G32250	15572539_15573043	15572539_15573078	longer intron
AT4G32250	15572539_15573074	15572539_15573078	longer intron
AT5G66100	26428050_26428272	26428047_26428272	longer intron
AT1G50410	18672583_18672780	18672305_18672780	longer intron
AT1G54490	20354751_20354854	20354744_20354854	longer intron
AT5G64200	25681543_25681728	25681543_25681732	longer intron
AT1G22330	7887913_7887990	7887570_7887990	longer intron
AT4G03510	1558669_1559144	1558669_1559252	longer intron
AT3G10250	3170450_3170681	3170450_3170891	longer intron
AT3G47420	17474254_17474334	17474254_17475057	longer intron
AT1G68140	25540431_25541435	25540431_25541506	longer intron
AT4G24290	12597029_12597122	12596976_12597122	longer intron
AT1G20780	7217637_7217793	7217406_7217793	longer intron
AT3G49310	18286055_18286186	18286055_18286190	longer intron
AT5G51630	20972152_20972297	20972139_20972297	longer intron
AT5G13280	4251417_4251519	4251403_4251519	longer intron
AT3G46460	17096400_17096483	17096400_17096514	longer intron
AT2G36250	15200017_15200130	15200017_15200468	longer intron
AT5G13800	4454151_4454247	4454151_4454309	longer intron
AT5G02740	617532_617616	617492_617616	longer intron
AT4G29490	14490353_14490475	14490282_14490475	longer intron
AT5G11490	3672946_3673044	3672932_3673044	longer intron
AT1G16560	5668740_5668944	5668465_5668944	longer intron
AT1G09710	3143195_3143270	3143075_3143270	longer intron
AT1G12930	4401696_4401774	4401696_4401778	longer intron
AT1G34380	12553606_12553726	12553606_12553730	longer intron
AT1G45248	17164251_17164615	17164251_17164670	longer intron
AT1G48550	17951840_17951936	17951840_17951943	longer intron
AT1G49980	18511999_18512089	18511963_18512089	longer intron
AT1G67180	25129977_25130096	25129817_25130096	longer intron
AT1G67190	25132936_25133043	25132699_25133043	longer intron
AT1G80810	30365335_30365526	30365290_30365526	longer intron
AT3G47120	17351772_17351881	17351772_17351885	longer intron
AT3G56320	20888708_20889045	20888708_20889149	longer intron
AT4G00240	107986_108069	107986_108074	longer intron
AT4G12020	7208735_7208915	7208564_7208915	longer intron
AT4G19070	10446802_10447012	10446802_10447093	longer intron
AT5G26749	9398754_9398900	9398754_9398957	longer intron
AT5G62650	25155126_25155297	25155126_25155317	longer intron
AT1G14710	5064812_5064906	5064812_5064971	longer intron
AT2G17033	7401394_7401632	7401236_7401632	longer intron
AT4G18070	10032496_10032594	10032336_10032594	longer intron
AT5G37850	15065529_15065604	15065480_15065604	longer intron
AT3G09455	2910735_2911105	2910735_2911242	longer intron
AT3G46830	17248396_17248610	17248396_17248614	longer intron
AT1G44750	16894000_16894071	16893832_16894071	longer intron
AT3G47630	17565205_17565339	17565205_17565421	longer intron
AT4G09980	6249225_6249308	6249225_6249313	longer intron
AT1G55690	20812297_20812423	20812297_20812616	longer intron
AT4G15540	8873956_8874137	8873934_8874137	longer intron
AT4G24500	12658627_12658721	12658557_12658721	longer intron
AT4G34680	16553573_16553694	16553480_16553694	longer intron
AT4G26630	13434926_13435595	13434926_13435651	longer intron
AT2G27530	11764605_11764713	11764605_11764767	longer intron
AT1G12750	4347538_4347629	4347538_4348240	longer intron
AT1G13000	4438765_4439111	4438765_4439137	longer intron
AT1G13460	4616050_4616427	4615979_4616427	longer intron
AT1G45180	17098857_17099257	17098693_17099257	longer intron
AT1G60650	22341189_22341305	22340215_22341305	longer intron
AT1G67190	25132936_25133038	25132699_25133038	longer intron
AT1G79880	30047345_30047457	30047345_30047461	longer intron
AT1G80130	30141419_30141504	30141419_30141517	longer intron
AT2G17036	7405058_7405134	7405020_7405134	longer intron
AT3G46210	16978500_16978583	16978500_16978781	longer intron
AT4G12990	7594840_7594918	7594840_7595238	longer intron
AT4G17960	9971497_9971987	9971379_9971987	longer intron
AT4G24480	12653504_12653577	12653489_12653577	longer intron
AT5G37590	14932003_14932097	14932003_14932101	longer intron
AT5G43630	17529790_17529868	17529786_17529868	longer intron
AT5G60360	24282024_24282114	24282017_24282114	longer intron
AT5G60930	24520260_24520343	24520260_24520353	longer intron
AT2G27090	11570354_11571607	11570354_11571672	longer intron
AT2G46830	19246752_19246862	19246385_19246862	longer intron
AT3G22980	8163345_8163441	8163345_8163599	longer intron
AT5G26240	9191237_9191317	9191232_9191317	longer intron
AT5G19090	6387736_6387822	6387632_6387822	longer intron
AT5G39600	15854797_15854985	15854797_15855079	longer intron
AT1G53710	20055195_20055276	20055195_20055279	longer intron
AT5G58990	23815587_23815697	23815492_23815697	longer intron
AT3G61700	22837042_22837139	22836994_22837139	longer intron
AT2G43080	17916407_17916536	17916365_17916536	longer intron
AT5G57240	23193317_23193432	23193224_23193432	longer intron
AT2G35620	14964773_14965016	14964773_14965245	longer intron
AT3G06330	1917508_1918019	1917424_1918019	longer intron
AT1G04640	1292246_1292537	1292156_1292537	longer intron
AT1G34120	12427258_12427375	12427246_12427375	longer intron
AT1G45015	17021765_17022042	17021731_17022042	longer intron
AT1G54310	20274541_20274641	20274536_20274641	longer intron
AT1G54650	20406644_20406721	20406644_20406727	longer intron
AT1G57600	21334259_21334332	21334259_21334337	longer intron
AT1G58025	21460269_21460862	21460269_21460900	longer intron
AT1G67170	25127432_25127695	25127384_25127695	longer intron
AT1G68990	25939071_25939180	25939071_25939201	longer intron
AT1G76320	28633461_28633585	28633408_28633585	longer intron
AT2G19930	8611228_8611410	8611228_8611428	longer intron
AT2G32960	13990318_13990388	13990290_13990388	longer intron
AT2G34450	14528576_14528680	14528576_14528683	longer intron
AT2G41880	17476915_17476994	17476900_17476994	longer intron
AT3G08620	2619090_2619246	2618745_2619246	longer intron
AT3G09720	2983269_2983428	2983269_2983457	longer intron
AT3G20930	7332723_7332809	7332719_7332809	longer intron
AT4G25610	13063667_13063791	13063487_13063791	longer intron
AT4G34310	16418898_16418993	16418894_16418993	longer intron
AT5G19430	6554243_6554507	6554215_6554507	longer intron
AT1G71710	26976097_26976272	26976097_26976292	longer intron
AT5G20720	7014917_7015009	7014850_7015009	longer intron
AT5G56240	22763650_22764253	22763650_22764412	longer intron
AT1G58080	21505770_21505851	21505770_21505878	longer intron
AT2G35500	14914958_14915038	14914932_14915038	longer intron
AT3G05420	1563825_1563907	1563786_1563907	longer intron
AT2G15000	6481208_6481592	6481208_6481870	longer intron
AT2G42810	17815953_17816415	17815953_17816554	longer intron
AT5G43320	17386577_17386657	17386577_17386922	longer intron
AT1G76970	28924901_28924986	28924901_28925205	longer intron
AT2G41700	17390810_17391104	17390810_17391108	longer intron
AT4G02030	894853_894971	894849_894971	longer intron
AT4G33530	16128161_16128257	16128161_16128279	longer intron
AT1G10130	3320874_3320984	3320869_3320984	longer intron
AT1G20540	7114114_7114224	7114022_7114224	longer intron
AT3G60260	22274109_22274255	22274025_22274255	longer intron
AT1G24440	8663105_8663178	8663054_8663178	longer intron
AT1G08960	2881023_2881112	2880574_2881112	longer intron
AT1G50460	18695111_18695226	18694303_18695226	longer intron
AT1G54217	20245060_20245182	20245060_20245454	longer intron
AT1G54217	20245060_20245242	20245060_20245454	longer intron
AT1G54217	20245060_20245400	20245060_20245454	longer intron
AT1G60940	22441935_22442100	22441935_22442107	longer intron
AT1G76050	28542035_28542153	28542016_28542153	longer intron
AT1G78510	29536823_29536972	29536823_29536976	longer intron
AT2G35920	15078316_15078394	15078291_15078394	longer intron
AT2G46180	18969326_18969426	18969326_18969452	longer intron
AT3G11220	3514853_3514975	3514853_3515112	longer intron
AT3G54670	20240317_20240394	20240311_20240394	longer intron
AT5G17660	5819734_5820102	5819734_5820109	longer intron
AT5G29000	11024112_11024697	11024112_11024878	longer intron
AT5G35450	13670710_13670792	13670696_13670792	longer intron
AT5G42400	16959707_16959790	16959707_16959807	longer intron
AT5G55400	22459014_22459095	22459014_22459248	longer intron
AT5G65540	26197913_26197991	26197909_26197991	longer intron
AT1G18620	6410217_6410557	6410060_6410557	longer intron
AT5G47860	19383612_19383725	19383608_19383725	longer intron
AT3G55920	20744402_20744494	20744402_20744667	longer intron
AT3G03780	957290_957577	957136_957577	longer intron
AT2G05310	1933536_1933777	1933536_1933847	longer intron
AT5G17560	5789420_5789529	5789201_5789529	longer intron
AT2G20100	8681510_8681611	8680854_8681611	longer intron
AT5G22030	7292338_7292682	7292338_7292815	longer intron
AT5G22030	7292338_7292801	7292338_7292815	longer intron
AT5G28020	10028180_10028485	10028180_10028550	longer intron
AT5G57300	23210661_23210874	23210661_23211012	longer intron
AT5G03690	964667_964852	964667_964954	longer intron
AT5G43560	17500586_17501038	17500554_17501038	longer intron
AT2G29390	12611501_12611656	12611501_12611666	longer intron
AT4G22260	11771748_11771875	11771748_11771880	longer intron
AT4G30850	15021212_15021568	15021212_15021702	longer intron
AT5G16280	5326732_5327194	5326732_5327202	longer intron
AT2G21960	9355562_9355667	9355557_9355667	longer intron
AT5G48160	19529839_19530154	19529839_19530216	longer intron
AT1G19715	6819314_6819411	6819314_6819429	longer intron
AT1G20696	7181074_7181159	7181070_7181159	longer intron
AT1G69310	26056713_26056907	26056713_26057553	longer intron
AT2G01320	154501_154610	154501_154676	longer intron
AT2G16650	7216706_7216783	7216706_7216803	longer intron
AT2G23910	10178184_10178258	10178026_10178258	longer intron
AT2G28880	12401925_12402002	12401925_12402006	longer intron
AT2G41020	17119088_17119359	17119015_17119359	longer intron
AT3G43790	15658651_15658759	15658633_15658759	longer intron
AT3G60410	22333112_22333304	22332878_22333304	longer intron
AT5G02910	678411_678571	678407_678571	longer intron
AT5G08630	2802160_2802677	2802160_2802986	longer intron
AT5G15170	4926933_4927005	4926933_4927010	longer intron
AT5G59790	24092566_24092689	24092423_24092689	longer intron
AT3G15352	5180182_5180264	5179556_5180264	longer intron
AT3G20810	7276333_7276460	7276300_7276460	longer intron
AT5G63490	25420734_25420830	25420734_25420834	longer intron
AT1G02100	392077_392261	392073_392261	longer intron
AT1G03160	764932_765024	764867_765024	longer intron
AT1G21360	7482270_7482598	7482266_7482598	longer intron
AT1G52370	19507179_19507381	19507176_19507381	longer intron
AT5G51780	21035074_21035220	21034981_21035220	longer intron
AT1G65370	24285925_24286098	24285925_24286102	longer intron
AT5G65440	26151807_26151996	26151687_26151996	longer intron
AT2G16930	7341248_7341488	7341211_7341488	longer intron
AT5G11800	3805121_3805191	3805121_3805205	longer intron
AT1G08550	2707321_2707423	2707129_2707423	longer intron
AT2G41020	17118424_17118539	17118392_17118539	longer intron
AT2G43920	18189585_18189716	18189585_18189720	longer intron
AT3G43790	15656854_15657085	15656850_15657085	longer intron
AT3G43790	15656930_15657085	15656850_15657085	longer intron
AT3G49420	18329710_18329823	18329496_18329823	longer intron
AT4G19960	10815719_10815836	10815671_10815836	longer intron
AT4G34140	16351036_16351294	16351031_16351294	longer intron
AT5G20510	6941946_6942354	6941946_6942513	longer intron
AT5G50740	20637860_20637956	20637860_20637961	longer intron
AT3G52050	19305363_19305582	19305354_19305582	longer intron
AT3G20330	7091962_7092401	7091962_7092407	longer intron
AT5G65010	25969382_25969479	25969304_25969479	longer intron
AT3G48870	18126025_18126367	18126025_18126521	longer intron
AT1G67140	25114043_25114131	25114043_25114139	longer intron
AT4G25770	13118909_13118988	13118909_13119031	longer intron
AT4G31720	15355050_15355446	15355050_15355450	longer intron
AT5G45500	18434996_18435180	18434996_18435372	longer intron
AT1G68862	25888072_25888219	25888072_25888779	longer intron
AT2G23760	10112779_10112885	10112779_10112995	longer intron
AT2G39740	16576097_16576236	16575929_16576236	longer intron
AT2G39740	16576101_16576236	16575929_16576236	longer intron
AT3G17740	6069339_6069453	6069339_6069697	longer intron
AT4G14300	8233205_8233308	8233160_8233308	longer intron
AT4G29400	14467788_14467877	14467762_14467877	longer intron
AT5G16630	5455078_5455314	5454939_5455314	longer intron
AT5G47710	19330080_19330461	19329843_19330461	longer intron
AT5G49015	19869370_19869602	19869078_19869602	longer intron
AT3G25840	9452559_9452745	9452559_9452781	longer intron
AT3G56160	20838395_20838767	20838395_20838781	longer intron
AT4G03205	1413879_1414037	1413844_1414037	longer intron
AT5G44800	18092281_18093164	18092281_18093187	longer intron
AT5G11860	3823666_3823982	3823666_3824192	longer intron
AT2G21470	9200685_9200766	9200676_9200766	longer intron
AT3G03610	869196_869445	868912_869445	longer intron
AT5G59400	23959273_23959425	23959267_23959425	longer intron
AT2G35510	14919309_14919592	14919309_14919732	longer intron
AT3G59770	22081653_22081758	22081653_22081807	longer intron
AT5G52920	21463929_21464104	21463923_21464104	longer intron
AT1G53165	19817237_19817312	19817225_19817312	longer intron
AT1G79880	30046307_30046419	30046307_30046455	longer intron
AT2G17530	7627153_7627309	7626701_7627309	longer intron
AT2G22190	9435382_9435471	9435382_9435477	longer intron
AT3G18530	6374644_6374738	6374644_6374792	longer intron
AT3G20810	7277543_7277751	7277452_7277751	longer intron
AT3G61590	22792764_22792901	22792369_22792901	longer intron
AT4G20260	10941012_10941547	10940989_10941547	longer intron
AT5G63550	25445454_25445813	25445307_25445813	longer intron
AT5G66100	26429298_26429419	26429208_26429419	longer intron
AT1G24280	8609763_8609906	8609709_8609906	longer intron
AT4G04810	2442320_2442402	2442304_2442402	longer intron
AT2G22300	9472089_9472186	9471639_9472186	longer intron
AT5G55550	22503296_22503390	22503296_22503436	longer intron
AT1G65040	24161997_24162201	24161997_24162832	longer intron
AT4G04850	2454833_2455008	2454819_2455008	longer intron
AT2G21620	9248999_9249088	9248981_9249088	longer intron
AT5G05820	1752999_1753164	1752999_1753410	longer intron
AT5G26850	9445647_9445935	9445531_9445935	longer intron
AT1G08970	2883917_2884030	2883849_2884030	longer intron
AT1G16970	5802159_5802251	5802159_5802287	longer intron
AT1G60270	22223293_22223391	22223293_22223395	longer intron
AT2G32880	13949126_13949236	13949126_13949240	longer intron
AT3G01810	288938_289169	288739_289169	longer intron
AT3G03570	858437_858519	858432_858519	longer intron
AT3G28070	10448988_10449264	10448565_10449264	longer intron
AT3G60410	22333112_22333304	22332887_22333304	longer intron
AT3G61415	22724820_22724897	22724820_22724908	longer intron
AT4G21120	11271965_11272307	11270727_11272307	longer intron
AT5G54500	22124784_22125051	22124695_22125051	longer intron
AT5G54920	22303149_22303488	22303134_22303488	longer intron
AT5G56930	23029289_23029385	23029289_23029390	longer intron
AT5G63520	25427505_25427729	25427505_25427748	longer intron
AT2G19080	8264230_8264304	8264195_8264304	longer intron
AT5G42970	17239069_17239140	17239069_17239156	longer intron
AT5G05980	1801159_1801410	1801159_1801463	longer intron
AT5G40870	16377517_16377652	16377502_16377652	longer intron
AT5G59840	24107904_24107992	24107904_24108011	longer intron
AT4G35230	16756365_16756463	16756365_16756723	longer intron
AT3G01540	214790_214922	214790_215400	longer intron
AT4G36980	17434143_17434316	17434143_17434319	longer intron
AT5G03500	877667_878112	877667_878116	longer intron
AT5G05930	1780845_1781047	1780845_1781089	longer intron
AT3G01100	38218_38316	38218_38415	longer intron
AT2G37760	15832449_15832540	15832242_15832540	longer intron
AT1G03000	690580_690748	690580_690756	longer intron
AT1G14380	4920805_4921174	4920805_4921458	longer intron
AT1G14380	4920805_4921294	4920805_4921458	longer intron
AT1G34180	12448949_12449208	12448913_12449208	longer intron
AT1G43620	16427100_16427300	16427100_16427342	longer intron
AT1G61040	22483638_22483764	22483355_22483764	longer intron
AT1G69587	26177251_26178604	26177251_26179204	longer intron
AT2G17033	7401389_7401632	7401233_7401632	longer intron
AT2G30370	12940823_12941196	12940823_12941807	longer intron
AT2G36630	15353943_15354020	15353943_15354024	longer intron
AT3G45100	16506923_16507028	16506866_16507028	longer intron
AT4G13630	7936037_7936198	7936037_7936291	longer intron
AT5G04670	1340111_1340202	1340111_1340239	longer intron
AT5G10910	3440503_3440602	3440497_3440602	longer intron
AT5G11800	3804683_3804793	3804683_3804877	longer intron
AT5G14450	4659077_4659160	4659073_4659160	longer intron
AT2G36990	15539305_15539391	15539305_15539396	longer intron
AT3G27190	10040146_10040352	10040146_10040366	longer intron
AT3G62190	23021808_23022226	23021690_23022226	longer intron
AT2G16790	7284943_7285141	7284943_7285177	longer intron
AT4G31650	15332360_15332438	15332353_15332438	longer intron
AT2G36120	15165625_15166152	15165592_15166152	longer intron
AT2G42750	17795212_17795288	17795197_17795288	longer intron
AT5G61530	24742426_24742591	24742250_24742591	longer intron
AT1G03190	777242_777335	777238_777335	longer intron
AT1G08350	2635250_2635352	2635250_2635459	longer intron
AT1G29240	10219017_10219617	10219017_10219622	longer intron
AT2G39910	16662347_16662420	16662309_16662420	longer intron
AT3G13070	4193905_4194022	4193905_4194056	longer intron
AT3G18790	6478776_6479273	6478760_6479273	longer intron
AT3G21430	7548779_7548862	7548779_7548874	longer intron
AT3G49290	18273837_18273922	18273833_18273922	longer intron
AT3G62620	23160081_23160198	23160076_23160198	longer intron
AT5G29000	11023289_11023373	11023289_11023377	longer intron
AT5G42670	17109855_17109963	17109839_17109963	longer intron
AT5G53550	21755726_21755823	21755559_21755823	longer intron
AT5G61030	24560561_24560856	24560501_24560856	longer intron
AT5G62130	24951861_24952735	24951861_24952820	longer intron
AT5G65940	26377937_26378047	26377937_26378077	longer intron
AT1G75180	28216381_28216775	28216381_28217194	longer intron
AT4G32960	15909154_15909239	15909154_15909244	longer intron
AT3G13690	4486076_4486311	4485966_4486311	longer intron
AT5G10690	3376145_3376237	3376145_3376259	longer intron
AT3G21070	7383504_7383575	7383504_7383844	longer intron
AT1G08890	2850053_2850136	2850045_2850136	longer intron
AT3G17300	5907477_5907572	5907317_5907572	longer intron
AT1G70518	26583896_26584247	26583782_26584247	longer intron
AT1G73960	27807754_27807927	27807754_27807944	longer intron
AT2G02080	521206_521362	521206_521432	longer intron
AT2G22870	9740632_9740711	9740625_9740711	longer intron
AT2G34510	14545304_14545406	14545304_14546617	longer intron
AT3G05160	1456597_1456698	1456597_1456883	longer intron
AT4G32850	15854246_15854362	15854242_15854362	longer intron
AT5G01230	94532_94932	94532_94947	longer intron
AT5G04250	1176195_1176312	1176139_1176312	longer intron
AT5G17210	5656703_5657342	5656615_5657342	longer intron
AT5G17210	5656879_5657342	5656615_5657342	longer intron
AT5G45560	18467783_18468036	18467779_18468036	longer intron
AT5G53760	21824540_21824646	21824521_21824646	longer intron
AT1G72700	27366551_27366823	27366285_27366823	longer intron
AT3G02290	459182_459280	458739_459280	longer intron
AT5G22340	7395518_7395664	7395500_7395664	longer intron
AT2G31510	13418483_13418600	13418483_13418612	longer intron
AT3G61420	22730589_22730667	22730589_22730672	longer intron
AT3G45050	16477166_16477299	16477129_16477299	longer intron
AT3G61480	22750796_22750892	22750781_22750892	longer intron
AT5G12230	3953966_3954119	3953966_3954125	longer intron
AT2G45240	18657678_18657759	18657674_18657759	longer intron
AT5G21070	7156508_7156829	7156504_7156829	longer intron
AT4G14880	8520067_8520243	8520067_8520331	longer intron
AT3G01090	33981_34299	33981_34402	longer intron
AT1G14240	4867065_4867143	4867045_4867143	longer intron
AT1G16040	5505467_5505568	5505355_5505568	longer intron
AT1G30680	10885586_10885675	10885582_10885675	longer intron
AT2G25220	10744799_10744900	10744799_10744969	longer intron
AT2G25840	11023006_11023118	11022920_11023118	longer intron
AT2G30920	13158400_13158680	13158400_13158685	longer intron
AT2G35920	15076784_15076918	15076773_15076918	longer intron
AT2G40540	16931310_16931412	16931048_16931412	longer intron
AT2G42080	17554617_17554691	17554617_17554960	longer intron
AT3G26020	9513944_9514037	9513855_9514037	longer intron
AT4G01935	841587_841690	841583_841690	longer intron
AT4G19670	10701425_10701754	10701425_10701833	longer intron
AT5G19280	6490333_6490408	6490304_6490408	longer intron
AT1G02880	643950_644141	643950_644159	longer intron
AT3G17860	6120366_6121128	6120053_6121128	longer intron
AT2G21470	9198798_9198870	9198785_9198870	longer intron
AT2G43780	18136666_18136991	18136666_18137409	longer intron
AT3G13330	4325589_4325676	4325589_4325682	longer intron
AT5G58560	23671973_23672055	23671917_23672055	longer intron
AT5G56500	22873909_22874044	22873872_22874044	longer intron
AT1G52380	19509686_19509937	19509106_19509937	longer intron
AT1G78600	29568325_29568398	29568201_29568398	longer intron
AT2G18230	7933573_7934119	7933573_7934210	longer intron
AT1G12770	4351583_4351822	4351270_4351822	longer intron
AT5G59710	24060546_24060667	24060517_24060667	longer intron
AT1G05710	1715843_1716195	1715385_1716195	longer intron
AT1G11060	3686627_3687024	3686570_3687024	longer intron
AT1G13860	4745126_4745225	4745126_4745236	longer intron
AT1G16300	5574926_5575012	5574908_5575012	longer intron
AT1G18030	6206219_6206319	6206215_6206319	longer intron
AT1G48260	17816024_17816216	17816024_17816909	longer intron
AT1G48260	17816024_17816498	17816024_17816909	longer intron
AT1G53530	19978388_19978472	19978384_19978472	longer intron
AT1G53530	19978394_19978472	19978384_19978472	longer intron
AT1G78290	29458921_29459011	29458921_29459267	longer intron
AT2G38880	16240427_16240574	16240423_16240574	longer intron
AT2G43920	18190341_18190530	18190341_18190560	longer intron
AT3G11890	3755698_3756019	3755601_3756019	longer intron
AT3G17365	5947959_5948039	5947959_5948043	longer intron
AT3G25560	9281969_9282052	9281969_9282056	longer intron
AT3G58130	21528073_21528161	21528055_21528161	longer intron
AT4G24480	12653338_12653419	12653334_12653419	longer intron
AT4G31820	15392631_15392969	15392631_15393565	longer intron
AT4G32551	15707953_15708639	15707895_15708639	longer intron
AT3G61480	22754831_22755024	22754803_22755024	longer intron
AT5G16510	5392867_5393225	5392774_5393225	longer intron
AT3G24430	8871849_8871947	8871849_8871955	longer intron
AT3G66654	2088501_2088648	2088184_2088648	longer intron
AT1G51200	18984562_18984723	18984555_18984723	longer intron
AT2G17760	7713798_7713944	7713793_7713944	longer intron
AT3G18035	6169838_6169925	6169838_6170380	longer intron
AT1G74230	27914761_27915327	27914757_27915327	longer intron
AT2G35900	15070573_15070978	15070573_15071331	longer intron
AT1G60420	22262875_22263001	22262858_22263001	longer intron
AT3G51850	19234532_19234665	19234471_19234665	longer intron
AT3G63150	23329973_23330062	23329973_23330075	longer intron
AT3G14415	4818577_4818650	4818537_4818650	longer intron
AT1G13000	4438765_4439111	4438765_4439375	longer intron
AT1G13000	4438765_4439161	4438765_4439375	longer intron
AT1G16340	5590026_5590234	5590026_5590240	longer intron
AT1G47570	17482254_17482512	17482198_17482512	longer intron
AT1G61140	22540218_22540442	22540218_22540463	longer intron
AT1G63260	23467041_23467122	23467041_23467248	longer intron
AT1G63260	23467041_23467243	23467041_23467248	longer intron
AT1G70590	26619538_26619621	26619268_26619621	longer intron
AT4G16144	9140794_9140878	9140794_9140883	longer intron
AT4G32120	15518267_15518373	15518267_15518377	longer intron
AT5G06750	2087555_2087702	2087555_2087923	longer intron
AT5G10290	3238200_3238448	3238200_3238550	longer intron
AT5G55250	22410295_22410583	22410295_22410743	longer intron
AT3G25840	9454935_9455026	9454935_9455083	longer intron
AT1G16610	5676007_5676107	5676007_5676281	longer intron
AT2G14285	6053136_6053243	6053136_6053487	longer intron
AT3G50500	18742695_18742882	18742695_18742903	longer intron
AT2G26540	11288205_11288331	11288205_11288371	longer intron
AT3G07760	2477424_2477540	2476777_2477540	longer intron
AT4G31180	15156079_15156668	15156074_15156668	longer intron
AT1G06590	2022631_2023037	2022631_2023049	longer intron
AT1G13700	4695639_4695724	4695639_4695953	longer intron
AT1G16250	5558843_5559078	5558703_5559078	longer intron
AT1G17410	5968887_5969011	5968887_5969057	longer intron
AT1G53290	19872643_19872714	19872600_19872714	longer intron
AT1G55250	20607391_20607531	20607328_20607531	longer intron
AT1G65430	24302464_24302659	24302464_24302725	longer intron
AT2G24640	10478443_10478527	10478443_10478533	longer intron
AT2G38260	16026899_16026977	16026899_16026993	longer intron
AT2G38810	16220682_16220766	16220682_16220825	longer intron
AT2G41705	17397772_17398039	17397511_17398039	longer intron
AT2G41720	17404487_17404572	17404487_17404582	longer intron
AT3G03890	999719_999820	999719_999840	longer intron
AT3G29644	11499506_11499612	11499506_11499624	longer intron
AT4G16800	9456099_9456192	9456099_9456195	longer intron
AT4G22740	11945581_11945866	11945581_11945890	longer intron
AT5G10940	3451576_3452075	3451576_3452084	longer intron
AT5G63135	25325409_25326173	25325409_25326296	longer intron
AT5G25270	8759113_8759237	8759113_8759253	longer intron
AT5G09960	3106968_3107119	3106524_3107119	longer intron
AT4G31490	15268780_15269448	15268640_15269448	longer intron
AT3G52180	19350016_19350096	19350016_19350104	longer intron
AT4G00335	147766_147932	147764_147932	longer intron
AT4G08035	4867413_4867718	4867188_4867718	longer intron
AT4G24750	12758667_12758744	12758667_12758850	longer intron
AT4G28270	14008200_14008518	14008200_14008800	longer intron
AT1G57870	21435370_21435499	21435370_21435863	longer intron
AT1G60610	22329236_22329574	22329236_22329663	longer intron
AT2G28060	11951778_11952026	11951778_11952042	longer intron
AT2G47350	19436179_19436267	19436175_19436267	longer intron
AT3G19740	6858050_6858318	6858050_6858352	longer intron
AT3G48710	18041616_18041745	18041604_18041745	longer intron
AT3G50670	18827440_18827528	18827440_18827552	longer intron
AT3G56510	20946248_20946355	20946248_20946577	longer intron
AT3G56510	20946248_20946361	20946248_20946577	longer intron
AT4G10060	6289209_6289344	6288938_6289344	longer intron
AT1G55680	20807311_20807711	20807311_20807730	longer intron
AT1G52100	19385141_19385428	19385141_19385479	longer intron
AT5G20180	6811169_6811300	6810997_6811300	longer intron
AT1G16560	5668710_5668918	5668465_5668918	longer intron
AT1G19400	6713788_6714085	6713788_6714168	longer intron
AT4G33920	16261311_16261390	16261135_16261390	longer intron
AT1G13450	4613517_4613612	4613517_4613754	longer intron
AT1G48240	17810470_17810613	17810470_17810617	longer intron
AT5G11790	3800440_3800548	3799742_3800548	longer intron
AT5G47690	19318154_19318653	19317992_19318653	longer intron
AT5G39740	15903487_15903778	15903368_15903778	longer intron
AT1G48460	17912118_17912473	17912114_17912473	longer intron
AT1G58602	21764163_21765050	21764159_21765050	longer intron
AT2G34170	14428065_14428197	14427881_14428197	longer intron
AT2G38660	16167257_16167333	16166978_16167333	longer intron
AT2G39110	16319935_16320028	16319789_16320028	longer intron
AT2G40540	16931310_16931412	16931165_16931412	longer intron
AT3G56820	21040262_21040645	21040262_21040935	longer intron
AT4G17695	9849139_9849898	9849139_9849918	longer intron
AT5G06950	2151798_2152060	2151132_2152060	longer intron
AT5G08430	2719575_2719667	2719094_2719667	longer intron
AT5G20170	6809870_6810066	6809870_6810073	longer intron
AT5G56360	22824588_22824662	22824588_22824666	longer intron
AT3G06400	1944689_1944769	1944683_1944769	longer intron
AT3G10250	3170450_3170681	3170450_3170841	longer intron
AT5G52200	21203814_21203950	21203814_21204702	longer intron
AT1G21610	7578166_7578250	7578163_7578250	longer intron
AT1G71810	27004736_27004808	27004736_27004836	longer intron
AT1G78620	29574982_29575308	29574982_29575335	longer intron
AT2G17033	7401389_7401632	7401236_7401632	longer intron
AT2G22690	9650981_9651177	9650981_9651344	longer intron
AT2G26260	11180165_11180609	11180125_11180609	longer intron
AT2G36360	15243209_15243286	15243209_15243415	longer intron
AT2G38880	16240427_16240574	16240361_16240574	longer intron
AT3G01210	71882_72146	71812_72146	longer intron
AT3G03900	1004347_1004633	1004347_1004791	longer intron
AT3G18270	6263216_6263373	6263208_6263373	longer intron
AT3G44480	16092000_16092086	16092000_16092088	longer intron
AT3G52260	19386021_19386093	19386021_19386097	longer intron
AT5G63420	25401531_25401709	25401526_25401709	longer intron
AT2G06010	2337036_2337803	2336976_2337803	longer intron
AT3G24570	8967379_8967723	8967379_8968377	longer intron
AT3G43240	15211293_15211465	15211293_15211486	longer intron
AT3G03010	680143_680343	680143_680494	longer intron
AT3G61490	22758188_22758428	22758114_22758428	longer intron
AT5G37850	15065505_15065604	15065480_15065604	longer intron
AT4G34860	16612069_16612383	16612069_16612551	longer intron
AT5G49990	20339623_20339756	20339623_20339766	longer intron
AT1G03590	896483_897221	896483_897355	longer intron
AT1G05360	1566734_1566825	1566729_1566825	longer intron
AT1G26660	9212610_9212840	9212576_9212840	longer intron
AT2G32320	13729243_13729566	13729207_13729566	longer intron
AT2G37080	15584112_15584420	15584112_15584945	longer intron
AT4G24500	12658606_12658721	12658557_12658721	longer intron
AT5G13480	4326698_4326778	4326698_4326946	longer intron
AT5G13680	4411023_4411473	4411023_4411571	longer intron
AT5G22030	7292987_7293083	7292987_7293121	longer intron
AT5G61760	24814843_24815084	24814843_24815356	longer intron
AT3G33530	14090280_14090391	14090202_14090391	longer intron
AT4G05000	2563347_2563898	2563110_2563898	longer intron
AT4G05000	2563600_2563898	2563110_2563898	longer intron
AT1G48430	17904293_17904382	17904293_17904407	longer intron
AT1G67195	25137663_25137843	25137663_25137893	longer intron
AT5G20720	7014850_7015009	7014750_7015009	longer intron
AT1G71790	26997414_26997655	26997409_26997655	longer intron
AT1G79020	29729213_29729507	29729213_29729512	longer intron
AT2G02080	521206_521362	521206_521618	longer intron
AT2G36720	15395027_15395174	15395023_15395174	longer intron
AT3G06540	2035468_2035542	2035468_2035551	longer intron
AT3G15220	5130805_5130877	5130805_5130955	longer intron
AT4G09340	5926045_5926130	5926045_5926161	longer intron
AT5G13530	4351769_4351984	4351765_4351984	longer intron
AT5G41100	16448542_16448635	16448535_16448635	longer intron
AT1G60490	22287175_22287271	22287175_22287295	longer intron
AT1G79940	30069713_30069991	30069670_30069991	longer intron
AT1G77350	29071365_29071454	29071337_29071454	longer intron
AT5G44090	17747252_17747339	17747252_17747759	longer intron
AT3G15680	5315296_5315400	5315082_5315400	longer intron
AT5G30490	11612046_11612177	11612042_11612177	longer intron
AT5G04420	1249485_1249751	1249485_1249755	longer intron
AT1G05360	1567011_1567098	1567006_1567098	longer intron
AT1G16810	5755820_5756139	5755673_5756139	longer intron
AT1G53800	20082706_20082787	20082696_20082787	longer intron
AT1G64150	23811346_23811422	23811346_23811457	longer intron
AT1G65032	24159207_24159449	24159207_24159498	longer intron
AT1G76510	28710854_28711064	28710854_28711133	longer intron
AT2G29890	12748988_12749111	12748922_12749111	longer intron
AT3G12200	3889642_3889761	3889642_3890052	longer intron
AT4G00750	315270_316015	315086_316015	longer intron
AT5G20140	6799727_6799804	6799727_6799827	longer intron
AT5G23450	7907190_7907495	7907190_7907649	longer intron
AT2G47600	19526352_19526429	19526352_19526437	longer intron
AT2G28550	12226862_12226968	12226862_12227119	longer intron
AT4G03020	1334546_1335113	1334546_1335150	longer intron
AT1G14700	5059386_5059472	5058968_5059472	longer intron
AT1G33410	12110094_12110385	12110094_12110412	longer intron
AT1G70580	26612975_26613169	26612792_26613169	longer intron
AT1G70580	26613094_26613169	26612792_26613169	longer intron
AT2G23010	9802322_9802404	9802318_9802404	longer intron
AT3G20560	7183725_7183817	7183721_7183817	longer intron
AT3G62000	22959483_22959582	22959483_22959586	longer intron
AT4G11560	7000729_7000801	7000729_7000929	longer intron
AT4G28980	14290324_14290438	14290117_14290438	longer intron
AT5G13950	4498919_4499125	4498919_4499170	longer intron
AT5G19850	6711315_6711401	6711315_6711435	longer intron
AT5G24870	8546946_8547027	8546946_8547511	longer intron
AT5G45140	18257747_18257970	18257747_18258052	longer intron
AT5G52530	21317666_21318160	21317515_21318160	longer intron
AT3G13340	4332192_4332344	4331972_4332344	longer intron
AT5G20730	7019730_7019820	7019730_7019823	longer intron
AT5G55530	22493539_22494417	22493525_22494417	longer intron
AT3G17430	5966178_5966472	5966175_5966472	longer intron
AT1G56170	21025012_21025104	21024797_21025104	longer intron
AT3G22290	7881915_7882058	7881751_7882058	longer intron
AT4G24160	12540866_12540948	12540819_12540948	longer intron
AT2G34860	14709813_14709930	14709809_14709930	longer intron
AT1G67890	25457730_25457924	25457722_25457924	longer intron
AT1G70180	26426836_26426990	26426825_26426990	longer intron
AT2G02370	621375_621820	621366_621820	longer intron
AT2G38980	16278241_16278547	16278241_16278718	longer intron
AT3G10270	3175274_3175354	3175274_3175486	longer intron
AT3G62900	23254117_23254681	23254117_23254711	longer intron
AT5G53550	21755939_21756017	21755904_21756017	longer intron
AT2G01930	428224_428331	428224_428705	longer intron
AT3G53610	19878267_19878365	19878267_19878389	longer intron
AT4G15790	8983869_8983967	8983835_8983967	longer intron
AT4G37070	17465013_17465129	17465013_17465170	longer intron
AT3G46060	16919060_16919142	16919041_16919142	longer intron
AT1G27840	9693755_9693838	9693755_9693841	longer intron
AT2G15860	6905930_6906073	6905930_6906452	longer intron
AT2G30070	12835408_12835795	12835142_12835795	longer intron
AT2G42380	17647378_17647560	17647378_17647573	longer intron
AT3G50670	18827440_18827528	18827440_18828348	longer intron
AT4G23620	12316103_12316194	12316103_12316233	longer intron
AT4G24200	12560010_12560257	12560010_12560645	longer intron
AT5G24520	8371007_8371131	8371007_8371706	longer intron
AT5G56090	22714820_22714960	22714817_22714960	longer intron
AT2G19880	8584291_8584468	8584265_8584468	longer intron
AT2G27730	11820885_11821651	11820885_11821797	longer intron
AT4G12790	7519082_7519172	7519082_7519325	longer intron
AT5G24314	8278083_8278763	8278059_8278763	longer intron
AT1G15200	5228882_5228961	5228882_5228966	longer intron
AT1G70740	26674294_26674374	26674294_26674410	longer intron
AT2G16640	7215127_7215306	7215127_7215479	longer intron
AT3G14120	4684632_4684716	4684560_4684716	longer intron
AT3G60350	22310733_22310939	22310733_22311084	longer intron
AT4G31790	15377869_15377971	15377841_15377971	longer intron
AT3G06500	2014356_2014434	2014351_2014434	longer intron
AT4G28540	14108685_14108768	14108675_14108768	longer intron
AT5G03690	964667_964783	964667_964954	longer intron
AT4G03260	1428530_1428672	1428329_1428672	longer intron
AT5G19550	6600238_6600320	6600184_6600320	longer intron
AT5G20350	6878353_6878652	6878349_6878652	longer intron
AT5G04720	1361533_1361627	1361430_1361627	longer intron
AT5G20920	7096670_7096870	7096670_7097011	longer intron
AT1G49480	18315623_18316033	18315623_18316308	longer intron
AT2G14260	6042224_6042350	6042224_6042386	longer intron
AT1G49720	18402154_18402276	18402129_18402276	longer intron
AT1G77140	28987174_28987258	28987138_28987258	longer intron
AT2G21230	9094135_9094540	9094135_9094558	longer intron
AT2G27810	11855203_11855407	11855199_11855407	longer intron
AT3G13560	4427314_4427410	4427314_4427849	longer intron
AT3G22190	7832210_7832535	7832210_7832555	longer intron
AT3G28130	10465989_10466086	10465947_10466086	longer intron
AT3G54860	20326149_20326237	20326149_20326241	longer intron
AT5G60100	24199139_24199228	24199139_24199260	longer intron
AT1G80040	30110622_30110696	30110622_30110880	longer intron
AT3G02260	448001_448167	448001_448197	longer intron
AT1G04950	1407206_1407313	1407206_1407428	longer intron
AT1G28520	10029436_10029673	10029268_10029673	longer intron
AT1G58200	21551990_21552234	21551990_21552265	longer intron
AT1G70570	26611054_26611127	26610943_26611127	longer intron
AT1G73430	27604945_27605040	27604941_27605040	longer intron
AT2G02090	525091_525194	525086_525194	longer intron
AT2G02810	802396_802493	802391_802493	longer intron
AT3G50380	18687926_18688007	18687926_18688027	longer intron
AT5G04020	1086168_1086246	1086168_1086267	longer intron
AT5G05670	1696333_1696418	1696333_1696457	longer intron
AT5G36940	14592960_14593117	14592939_14593117	longer intron
AT1G06210	1897379_1897561	1897305_1897561	longer intron
AT1G04170	1097287_1097398	1097121_1097398	longer intron
AT5G55910	22641746_22641862	22641746_22642108	longer intron
AT1G79750	30010556_30010636	30010556_30010653	longer intron
AT1G07830	2422433_2422507	2422352_2422507	longer intron
AT3G26090	9533850_9533948	9533845_9533948	longer intron
AT4G13350	7772040_7772170	7772040_7772206	longer intron
AT1G09932	3232778_3232882	3232778_3232964	longer intron
AT1G12710	4327860_4327944	4327860_4327991	longer intron
AT2G27040	11541507_11542207	11541507_11542226	longer intron
AT3G02290	460542_460661	460281_460661	longer intron
AT4G14350	8260085_8260456	8260085_8260629	longer intron
AT4G27900	13891170_13891769	13890966_13891769	longer intron
AT5G01290	119800_119876	119747_119876	longer intron
AT5G03320	802508_802723	802289_802723	longer intron
AT5G06950	2152127_2152214	2152123_2152214	longer intron
AT5G61060	24568896_24569048	24568896_24569060	longer intron
AT1G21400	7494178_7494443	7493726_7494443	longer intron
AT3G26720	9822557_9822659	9822103_9822659	longer intron
AT2G38170	15989509_15990224	15989509_15990228	longer intron
AT2G30440	12974425_12974548	12974356_12974548	longer intron
AT1G72830	27406086_27406169	27406086_27406172	longer intron
AT2G02080	520661_520976	520661_520980	longer intron
AT2G03480	1053581_1053715	1053575_1053715	longer intron
AT2G23985	10205493_10205622	10205475_10205622	longer intron
AT2G43010	17886889_17886993	17886651_17886993	longer intron
AT3G18480	6338600_6338695	6338577_6338695	longer intron
AT3G21870	7704174_7704423	7704174_7704427	longer intron
AT4G36640	17278485_17278619	17278485_17279070	longer intron
AT4G36640	17278485_17278655	17278485_17279070	longer intron
AT3G14010	4637057_4637142	4636612_4637142	longer intron
AT3G54860	20326813_20326972	20326813_20327021	longer intron
AT1G60780	22370045_22370120	22370045_22370129	longer intron
AT3G49010	18168062_18168576	18168062_18168648	longer intron
AT5G06530	1992443_1992642	1992443_1992850	longer intron
AT2G37760	15833487_15833655	15833483_15833655	longer intron
AT1G08040	2496826_2496909	2496826_2496929	longer intron
AT1G08040	2496826_2496913	2496826_2496929	longer intron
AT1G17350	5943904_5944083	5943880_5944083	longer intron
AT2G20440	8813334_8813465	8813334_8813582	longer intron
AT2G43010	17888620_17888715	17888578_17888715	longer intron
AT3G02950	666472_666596	666472_666788	longer intron
AT3G45620	16746665_16746752	16746657_16746752	longer intron
AT4G27650	13803930_13804016	13803930_13804020	longer intron
AT4G32320	15603998_15604125	15603968_15604125	longer intron
AT5G11800	3807054_3807145	3807054_3807163	longer intron
AT5G43310	17383742_17383822	17383742_17383841	longer intron
AT1G11750	3969383_3969487	3969301_3969487	longer intron
AT3G25585	9295634_9295818	9295502_9295818	longer intron
AT3G07470	2387345_2387521	2387345_2387887	longer intron
AT5G11860	3823666_3824069	3823666_3824192	longer intron
AT3G56310	20883780_20883865	20883661_20883865	longer intron
AT3G02520	527944_528078	527944_528257	longer intron
AT3G12290	3920350_3920509	3920337_3920509	longer intron
AT1G33330	12086010_12086217	12085954_12086217	longer intron
AT1G65580	24382789_24383208	24382789_24383225	longer intron
AT1G67310	25202097_25202174	25202097_25202189	longer intron
AT1G68820	25866883_25866961	25866865_25866961	longer intron
AT2G17510	7612688_7612961	7612688_7612997	longer intron
AT3G03610	869154_869445	868912_869445	longer intron
AT3G03610	869247_869445	868912_869445	longer intron
AT3G03720	927888_928001	927888_928005	longer intron
AT3G11964	3798162_3798257	3798162_3798263	longer intron
AT3G54440	20148665_20148811	20148665_20148814	longer intron
AT5G35560	13746055_13746201	13746055_13746227	longer intron
AT5G49460	20054934_20055030	20054746_20055030	longer intron
AT1G32200	11603144_11603215	11603144_11603240	longer intron
AT1G55150	20576163_20576244	20576155_20576244	longer intron
AT1G74320	27942161_27942261	27942156_27942261	longer intron
AT3G19720	6853674_6853772	6853674_6853787	longer intron
AT3G19970	6958792_6959355	6958736_6959355	longer intron
AT5G05800	1743789_1743866	1743789_1743876	longer intron
AT5G20040	6768731_6769110	6768731_6769128	longer intron
AT5G37020	14633917_14633988	14633913_14633988	longer intron
AT5G37475	14867807_14868233	14867807_14868606	longer intron
AT3G06050	1826602_1827026	1826602_1827226	longer intron
AT1G75540	28366921_28367020	28366772_28367020	longer intron
AT5G17230	5662240_5662455	5662240_5662614	longer intron
AT5G44070	17735223_17735381	17734951_17735381	longer intron
AT1G06780	2083840_2083990	2083801_2083990	longer intron
AT5G44250	17825217_17825290	17825217_17825298	longer intron
AT5G51660	20982038_20982357	20982034_20982357	longer intron
AT3G06720	2123568_2123647	2123558_2123647	longer intron
AT3G60340	22305236_22305310	22305204_22305310	longer intron
AT5G41560	16622148_16622392	16622148_16622535	longer intron
AT1G02410	491115_491233	491007_491233	longer intron
AT1G06960	2136615_2136870	2136588_2136870	longer intron
AT1G06960	2136774_2136870	2136588_2136870	longer intron
AT2G22840	9729702_9729789	9729545_9729789	longer intron
AT2G32000	13619219_13619737	13619219_13619800	longer intron
AT4G18810	10323961_10324043	10323961_10324050	longer intron
AT5G21060	7151210_7151362	7151210_7151366	longer intron
AT5G27730	9821687_9821811	9821617_9821811	longer intron
AT1G29400	10293720_10294137	10293720_10294380	longer intron
AT4G25230	12924045_12924372	12923995_12924372	longer intron
AT2G39440	16469148_16469316	16469148_16469496	longer intron
AT4G22120	11719165_11719380	11719165_11719461	longer intron
AT4G26300	13312267_13312443	13312267_13312647	longer intron
AT4G26550	13403703_13403827	13403703_13404014	longer intron
AT4G39370	18308056_18308135	18308023_18308135	longer intron
AT5G23550	7940911_7941291	7940911_7941335	longer intron
AT5G58410	23611158_23611307	23611119_23611307	longer intron
AT1G30270	10655788_10655945	10655649_10655945	longer intron
AT5G40580	16250468_16250623	16250468_16250802	longer intron
AT3G17240	5891529_5891781	5891529_5891893	longer intron
AT2G42910	17858179_17858263	17858151_17858263	longer intron
AT4G13730	7973645_7973899	7973614_7973899	longer intron
AT5G14420	4649941_4650020	4649941_4650024	longer intron
AT4G35770	16945833_16945908	16945829_16945908	longer intron
AT5G62460	25075197_25075508	25075046_25075508	longer intron
AT5G37780	15005143_15005884	15005143_15006041	longer intron
AT2G38710	16186824_16186904	16186824_16187118	longer intron
AT1G07870	2430713_2430810	2430713_2430817	longer intron
AT2G35650	14985830_14986063	14985691_14986063	longer intron
AT3G07200	2291927_2292004	2291918_2292004	longer intron
AT3G19720	6852891_6853080	6852891_6853173	longer intron
AT4G14950	8545570_8545863	8545566_8545863	longer intron
AT4G30480	14898162_14898249	14898158_14898249	longer intron
AT4G32660	15756805_15756992	15756764_15756992	longer intron
AT1G19400	6712438_6712535	6712438_6712980	longer intron
AT2G17290	7516856_7516943	7516657_7516943	longer intron
AT4G00370	165130_165227	165130_165232	longer intron
AT2G02790	788469_788662	788026_788662	longer intron
AT2G13370	5555627_5555798	5555627_5556204	longer intron
AT2G32230	13681805_13681943	13681805_13682140	longer intron
AT4G05450	2759116_2759305	2759106_2759305	longer intron
AT4G14385	8288149_8288227	8288149_8288311	longer intron
AT4G16770	9434886_9434968	9434886_9434973	longer intron
AT5G07970	2548114_2548439	2548114_2548635	longer intron
AT5G53050	21510926_21511417	21510926_21511425	longer intron
AT5G47630	19306325_19306396	19306182_19306396	longer intron
AT4G26570	13410169_13410623	13410169_13410942	longer intron
AT1G49840	18453010_18453103	18452753_18453103	longer intron
AT2G35450	14903930_14904012	14903930_14904017	longer intron
AT4G14147	8154169_8154497	8154169_8154501	longer intron
AT4G26640	13439474_13439762	13439474_13440465	longer intron
AT4G32320	15603180_15603259	15603152_15603259	longer intron
AT5G42020	16810134_16810274	16810134_16810425	longer intron
AT1G48430	17904704_17904845	17904704_17904859	longer intron
AT1G57540	21311222_21311295	21311222_21311412	longer intron
AT2G17150	7470695_7470873	7470695_7471174	longer intron
AT2G32210	13678423_13678508	13678394_13678508	longer intron
AT4G08150	5149116_5149584	5149116_5149662	longer intron
AT1G10910	3641033_3641240	3641004_3641240	longer intron
AT1G33970	12350971_12351146	12350971_12351206	longer intron
AT1G49050	18151244_18151338	18151240_18151338	longer intron
AT3G08960	2734224_2734629	2734224_2734648	longer intron
AT1G21190	7420488_7420696	7420488_7420739	longer intron
AT5G44610	17994241_17994559	17994241_17994603	longer intron
AT3G57410	21249859_21250385	21249859_21250819	longer intron
AT1G34350	12535082_12535395	12535007_12535395	longer intron
AT2G30880	13145583_13145672	13145583_13145694	longer intron
AT3G17860	6121040_6121128	6120053_6121128	longer intron
AT2G42300	17622379_17623440	17622375_17623440	longer intron
AT3G13120	4220101_4220272	4220101_4220288	longer intron
AT2G17510	7613342_7613425	7613342_7613491	longer intron
AT2G31060	13217974_13218205	13217974_13218217	longer intron
AT2G45700	18828716_18828799	18828716_18828813	longer intron
AT3G58580	21661994_21662076	21661994_21662090	longer intron
AT4G33180	16001461_16001574	16001439_16001574	longer intron
AT5G19430	6554243_6554507	6554073_6554507	longer intron
AT5G50915	20710591_20710710	20710591_20710724	longer intron
AT5G45130	18244732_18244849	18244534_18244849	longer intron
AT5G62930	25255395_25255499	25255089_25255499	longer intron
AT2G29390	12612141_12612622	12612141_12612769	longer intron
AT3G13740	4505085_4505243	4505080_4505243	longer intron
AT3G60390	22321098_22321180	22321098_22321490	longer intron
AT1G64860	24098309_24098430	24098137_24098430	longer intron
AT2G32650	13851312_13851519	13851137_13851519	longer intron
AT3G59020	21812610_21812709	21812610_21812720	longer intron
AT1G20693	7177627_7177797	7177523_7177797	longer intron
AT1G09570	3099224_3099766	3099224_3100146	longer intron
AT1G55500	20722309_20722393	20722293_20722393	longer intron
AT5G15020	4860686_4860756	4860686_4860792	longer intron
AT5G15640	5087863_5088221	5087652_5088221	longer intron
AT5G41350	16543165_16543385	16543165_16543856	longer intron
AT5G49220	19958155_19958229	19958139_19958229	longer intron
AT5G62090	24936373_24936463	24936373_24936561	longer intron
AT2G28910	12417024_12417125	12417024_12417284	longer intron
AT1G06700	2054597_2054870	2054597_2055125	longer intron
AT1G78070	29355136_29355210	29355116_29355210	longer intron
AT1G26460	9153488_9153693	9153465_9153693	longer intron
AT2G43280	17989969_17990137	17989740_17990137	longer intron
AT3G05690	1678390_1678505	1678390_1678797	longer intron
AT3G66658	2095497_2095583	2095497_2095587	longer intron
AT3G55005	20384730_20384923	20384659_20384923	longer intron
AT4G00830	352408_352781	352197_352781	longer intron
AT3G26950	9942426_9942498	9942426_9942517	longer intron
AT4G33240	16034425_16034527	16034425_16034549	longer intron
AT5G03650	934831_935005	934814_935005	longer intron
AT5G40830	16355922_16356023	16355922_16356195	longer intron
AT5G49710	20195886_20195990	20195798_20195990	longer intron
AT5G49970	20332487_20332560	20332470_20332560	longer intron
AT2G48070	19663670_19663746	19663658_19663746	longer intron
AT2G22990	9789751_9789844	9789747_9789844	longer intron
AT1G11400	3838163_3838707	3837988_3838707	longer intron
AT1G60730	22358666_22358753	22358666_22358757	longer intron
AT1G74530	28009974_28010054	28009974_28010058	longer intron
AT2G32970	13995112_13995523	13995112_13995589	longer intron
AT4G19230	10523302_10523411	10523300_10523411	longer intron
AT5G21060	7150625_7150704	7150625_7150932	longer intron
AT5G51200	20812044_20812248	20812041_20812248	longer intron
AT2G26300	11197821_11197957	11197469_11197957	longer intron
AT1G18730	6461911_6461993	6461390_6461993	longer intron
AT2G33120	14044672_14045123	14044672_14045147	longer intron
AT1G66970	24995609_24995800	24995609_24995866	longer intron
AT4G37210	17513997_17514067	17513993_17514067	longer intron
AT5G61210	24623744_24623947	24623524_24623947	longer intron
AT1G65260	24236623_24236839	24236468_24236839	longer intron
AT1G13880	4749202_4749591	4749047_4749591	longer intron
AT1G15110	5201686_5201780	5201682_5201780	longer intron
AT2G32690	13863972_13864310	13863972_13864319	longer intron
AT5G22640	7530339_7530485	7530076_7530485	longer intron
AT5G66050	26413247_26413324	26413247_26413350	longer intron
AT3G13845	4557753_4558353	4557753_4558506	longer intron
AT3G56070	20807524_20807851	20807524_20808024	longer intron
AT1G06870	2110058_2110169	2109987_2110169	longer intron
AT2G32230	13680340_13680427	13680340_13680430	longer intron
AT3G18520	6365183_6365257	6365179_6365257	longer intron
AT4G32590	15722074_15722237	15722070_15722237	longer intron
AT4G38060	17873759_17873881	17873759_17874018	longer intron
AT4G25770	13118909_13118983	13118909_13119031	longer intron
AT5G35200	13465231_13465318	13465231_13465341	longer intron
AT3G14270	4754223_4754334	4753976_4754334	longer intron
AT4G17900	9946609_9946692	9946109_9946692	longer intron
AT1G71900	27063798_27063958	27063627_27063958	longer intron
AT2G16940	7345456_7345529	7345456_7345556	longer intron
AT2G30710	13086513_13086588	13086513_13086625	longer intron
AT4G00026	11793_11886	11793_11896	longer intron
AT4G32660	15758897_15758969	15758876_15758969	longer intron
AT5G44110	17755245_17755343	17755245_17755521	longer intron
AT4G39150	18235750_18236012	18235750_18236022	longer intron
AT3G24570	8967379_8967470	8967379_8968377	longer intron
AT4G32590	15722305_15722545	15722301_15722545	longer intron
AT5G11850	3817493_3817581	3817493_3817591	longer intron
AT5G64070	25638587_25638859	25638587_25638873	longer intron
AT5G54760	22244002_22244686	22243987_22244686	longer intron
AT1G14380	4920805_4921174	4920805_4921467	longer intron
AT1G14380	4920805_4921294	4920805_4921467	longer intron
AT4G35920	17014523_17014909	17014523_17015075	longer intron
AT4G35920	17014523_17015043	17014523_17015075	longer intron
AT4G14160	8170555_8171298	8170552_8171298	longer intron
AT1G12400	4222065_4222286	4222011_4222286	longer intron
AT2G16430	7121210_7121295	7121210_7121300	longer intron
AT2G35060	14777640_14777713	14777640_14777716	longer intron
AT3G14205	4719294_4719683	4719294_4719895	longer intron
AT4G33890	16249771_16249945	16249767_16249945	longer intron
AT1G73960	27814058_27814158	27814058_27814305	longer intron
AT3G51310	19047001_19047093	19047001_19047123	longer intron
AT5G14180	4572227_4572304	4572227_4572322	longer intron
AT5G24260	8237857_8237992	8237857_8238159	longer intron
AT5G24260	8237857_8238039	8237857_8238159	longer intron
AT5G55180	22390270_22390515	22390266_22390515	longer intron
AT1G21065	7374703_7374793	7374684_7374793	longer intron
AT1G21080	7381865_7382023	7381865_7382188	longer intron
AT4G21790	11570489_11570580	11570480_11570580	longer intron
AT5G14500	4676441_4676606	4676441_4676699	longer intron
AT5G59440	23971403_23971514	23971363_23971514	longer intron
AT5G60120	24210162_24210295	24210096_24210295	longer intron
AT1G60600	22325222_22325298	22325222_22325306	longer intron
AT5G03650	932371_932469	932337_932469	longer intron
AT5G63680	25490376_25490474	25490166_25490474	longer intron
AT1G22040	7768179_7768345	7768052_7768345	longer intron
AT2G01070	77401_77474	77282_77474	longer intron
AT3G59780	22088840_22088928	22088762_22088928	longer intron
AT5G47620	19304281_19304365	19304281_19304367	longer intron
AT4G30160	14754012_14754459	14753767_14754459	longer intron
AT4G36980	17436287_17436420	17436287_17436424	longer intron
AT5G10940	3453845_3453948	3453845_3454055	longer intron
AT5G35330	13524248_13524360	13524248_13524665	longer intron
AT2G37340	15672339_15672440	15672339_15672625	longer intron
AT3G23050	8196215_8196522	8196211_8196522	longer intron
AT2G35630	14967874_14968239	14967507_14968239	longer intron
AT3G15980	5415301_5415482	5415301_5415612	longer intron
AT3G44340	16016701_16016836	16016701_16016869	longer intron
AT5G55530	22493529_22494417	22493525_22494417	longer intron
AT1G30590	10837996_10838170	10837996_10838175	longer intron
AT1G33980	12351865_12352105	12351859_12352105	longer intron
AT3G19950	6944894_6944983	6943841_6944983	longer intron
AT3G53780	19926036_19926282	19926036_19926286	longer intron
AT1G01140	64476_64569	64476_64581	longer intron
AT1G72550	27322423_27322668	27322423_27322672	longer intron
AT1G76140	28572244_28572320	28572227_28572320	longer intron
AT4G01800	773759_773908	773759_774016	longer intron
AT5G13640	4394162_4394799	4393975_4394799	longer intron
AT5G53120	21534940_21535390	21534790_21535390	longer intron
AT1G01490	181423_181593	181423_182060	longer intron
AT2G35880	15065407_15065517	15065407_15065708	longer intron
AT1G21350	7477127_7477331	7477127_7477335	longer intron
AT1G48520	17942177_17942264	17942173_17942264	longer intron
AT2G36120	15165658_15166152	15165592_15166152	longer intron
AT3G47990	17715555_17715640	17715555_17715851	longer intron
AT3G52940	19631207_19631349	19631207_19631353	longer intron
AT5G50180	20431314_20431468	20431229_20431468	longer intron
AT5G03345	815308_815390	814625_815390	longer intron
AT1G53570	19989678_19989792	19989675_19989792	longer intron
AT4G10430	6457721_6457793	6457721_6457798	longer intron
AT2G44120	18250408_18250710	18250408_18250756	longer intron
AT1G08890	2848813_2848910	2848800_2848910	longer intron
AT1G44835	16942033_16942105	16942030_16942105	longer intron
AT1G69420	26095184_26095358	26095179_26095358	longer intron
AT3G02555	540982_541073	540982_541434	longer intron
AT4G34960	16650394_16650483	16650217_16650483	longer intron
AT5G42870	17185947_17186067	17185947_17186221	longer intron
AT1G08820	2824477_2824573	2824477_2825166	longer intron
AT3G58040	21489091_21489520	21488696_21489520	longer intron
AT4G28250	14000650_14000751	14000650_14000950	longer intron
AT5G05870	1768188_1768269	1768170_1768269	longer intron
AT5G06260	1903980_1904099	1903980_1904158	longer intron
AT5G17910	5927580_5927878	5927448_5927878	longer intron
AT3G29250	11194536_11194820	11194536_11194826	longer intron
AT1G14700	5059636_5059725	5059630_5059725	longer intron
AT1G22200	7838115_7838207	7838115_7838211	longer intron
AT1G55450	20706235_20706648	20706235_20706675	longer intron
AT3G02290	459170_459280	458739_459280	longer intron
AT3G17420	5960087_5960179	5960087_5960183	longer intron
AT4G31120	15135238_15135325	15135238_15135329	longer intron
AT1G76990	28933243_28933338	28932383_28933338	longer intron
AT1G80500	30270931_30271148	30270736_30271148	longer intron
AT2G46370	19033951_19034340	19033868_19034340	longer intron
AT1G21760	7649522_7649719	7649334_7649719	longer intron
AT5G01220	87183_87267	87183_87413	longer intron
AT3G27210	10046018_10046114	10046018_10046822	longer intron
AT4G14716	8431533_8431685	8431533_8431849	longer intron
AT1G02950	665778_665857	665778_665861	longer intron
AT3G09470	2912473_2912551	2912473_2912568	longer intron
AT4G01960	852554_852719	852554_852974	longer intron
AT4G17830	9916717_9916792	9916702_9916792	longer intron
AT1G06190	1893627_1893738	1893627_1894032	longer intron
AT1G19580	6775121_6775305	6775052_6775305	longer intron
AT1G20540	7114526_7114671	7114462_7114671	longer intron
AT2G43780	18136666_18136946	18136666_18137409	longer intron
AT3G61700	22836652_22836837	22836429_22836837	longer intron
AT5G24810	8521733_8521820	8521733_8521913	longer intron
AT3G61490	22758155_22758428	22758114_22758428	longer intron
AT2G16930	7341296_7341488	7341211_7341488	longer intron
AT2G31960	13598365_13598457	13598361_13598457	longer intron
AT2G47760	19565850_19565932	19565850_19565936	longer intron
AT3G21260	7464637_7464725	7464637_7464729	longer intron
AT2G32700	13868444_13868631	13868387_13868631	longer intron
AT2G38710	16186824_16186915	16186824_16187118	longer intron
AT1G21400	7494283_7494443	7493726_7494443	longer intron
AT3G51610	19141154_19141538	19141154_19141552	longer intron
AT5G13020	4130237_4130596	4130237_4130765	longer intron
AT5G17620	5806670_5806986	5806670_5807011	longer intron
AT3G02090	368332_368439	368328_368439	longer intron
AT3G02560	542142_542330	541822_542330	longer intron
AT4G08980	5758880_5758981	5758485_5758981	longer intron
AT5G41260	16504877_16504970	16504857_16504970	longer intron
AT1G60780	22369592_22369676	22369592_22369692	longer intron
AT3G18780	6475396_6475524	6475082_6475524	longer intron
AT2G27450	11739266_11739401	11739266_11739482	longer intron
AT2G36810	15436338_15436441	15436338_15436474	longer intron
AT3G46450	17094554_17094708	17094554_17094720	longer intron
AT4G17100	9612271_9612378	9612271_9612382	longer intron
AT1G72710	27375478_27375584	27375475_27375584	longer intron
AT5G53860	21866028_21866132	21865997_21866132	longer intron
AT1G07570	2332931_2333073	2332931_2333167	longer intron
AT4G39960	18534107_18534185	18533821_18534185	longer intron
AT5G46800	18989813_18990315	18989813_18990494	longer intron
AT5G27840	9863335_9863412	9863335_9863606	longer intron
AT1G34370	12550589_12550956	12550585_12550956	longer intron
AT1G20840	7247688_7247909	7247688_7248030	longer intron
AT1G80940	30411260_30411348	30411074_30411348	longer intron
AT2G21940	9351329_9351414	9351326_9351414	longer intron
AT1G10290	3373772_3374012	3373746_3374012	longer intron
AT2G34720	14650635_14650769	14650635_14651019	longer intron
AT2G36310	15226262_15226477	15226262_15226536	longer intron
AT3G06810	2148198_2148271	2148157_2148271	longer intron
AT4G25230	12926001_12926433	12925982_12926433	longer intron
AT1G65040	24160341_24160443	24160341_24160608	longer intron
AT4G28860	14248899_14249056	14248791_14249056	longer intron
AT1G07140	2192614_2193025	2192614_2193029	longer intron
AT1G29850	10449486_10449597	10449481_10449597	longer intron
AT1G77080	28959628_28959743	28959372_28959743	longer intron
AT2G25910	11050437_11050672	11050437_11050691	longer intron
AT2G47600	19526352_19526432	19526352_19526437	longer intron
AT4G14746	8463184_8463265	8463184_8463410	longer intron
AT4G40030	18556418_18556743	18556418_18556880	longer intron
AT2G34680	14628318_14628646	14628318_14628859	longer intron
AT1G29890	10466221_10466306	10466214_10466306	longer intron
AT5G40650	16282990_16283124	16282133_16283124	longer intron
AT5G53180	21569409_21569511	21569409_21569515	longer intron
AT3G14840	4988950_4989089	4988638_4989089	longer intron
AT1G04430	1198638_1198787	1198327_1198787	longer intron
AT2G22670	9636923_9637105	9636638_9637105	longer intron
AT5G19990	6752772_6752853	6752346_6752853	longer intron
AT2G16710	7248505_7249712	7248487_7249712	longer intron
AT4G21800	11572928_11573248	11572834_11573248	longer intron
AT5G19050	6371385_6371578	6371365_6371578	longer intron
AT3G49220	18252834_18252949	18251092_18252949	longer intron
AT1G30970	11042949_11043395	11042949_11043399	longer intron
AT4G15930	9037391_9037742	9037019_9037742	longer intron
AT5G62880	25238817_25238902	25238813_25238902	longer intron
AT3G61060	22603722_22603909	22603703_22603909	longer intron
AT3G44310	15987552_15987931	15987303_15987931	longer intron
AT3G20000	6968004_6968308	6967812_6968308	longer intron
AT1G54490	20350730_20351270	20350507_20351270	longer intron
AT4G28470	14071908_14072126	14071908_14072240	longer intron
AT5G10810	3418997_3419582	3418997_3419630	longer intron
AT5G27430	9687922_9688462	9687873_9688462	longer intron
AT3G13062	4185383_4185463	4185359_4185463	longer intron
AT5G18120	5991821_5992345	5991547_5992345	longer intron
AT3G14230	4738455_4738699	4738455_4738711	longer intron
AT1G35340	12979185_12979263	12979079_12979263	longer intron
AT3G61700	22835947_22836284	22835569_22836284	longer intron
AT4G25820	13130681_13130755	13130631_13130755	longer intron
AT5G04550	1305568_1305672	1305568_1305924	longer intron
AT5G58330	23582021_23582110	23582021_23582114	longer intron
AT5G06220	1883038_1883116	1882941_1883116	longer intron
AT5G37360	14807641_14807721	14807641_14807725	longer intron
AT5G03660	939620_939733	939073_939733	longer intron
AT1G48430	17904293_17904372	17904293_17904407	longer intron
AT4G34490	16486077_16486168	16486077_16486172	longer intron
AT4G31530	15283875_15283998	15283833_15283998	longer intron
AT2G14260	6043535_6043622	6043535_6043775	longer intron
AT3G20250	7062714_7062877	7062714_7063162	longer intron
AT4G23640	12321902_12322020	12321902_12322193	longer intron
AT4G19420	10589809_10590024	10589809_10590289	longer intron
AT3G51850	19235109_19235376	19234897_19235376	longer intron
AT3G61050	22597606_22597986	22597590_22597986	longer intron
AT5G05930	1782743_1782903	1782743_1783138	longer intron
AT5G02840	650790_650860	650544_650860	longer intron
AT1G22910	8107524_8107612	8107520_8107612	longer intron
AT3G58560	21651520_21651601	21651520_21651633	longer intron
AT1G01080	46146_46372	46146_46375	longer intron
AT1G79830	30030288_30030362	30030288_30030422	longer intron
AT2G24290	10339219_10339557	10339188_10339557	longer intron
AT2G43410	18029349_18029568	18029349_18030719	longer intron
AT5G15750	5141587_5141703	5141583_5141703	longer intron
AT4G20260	10940989_10941547	10940827_10941547	longer intron
AT1G01800	293757_294054	293753_294054	longer intron
AT3G01090	33981_34077	33981_34402	longer intron
AT4G03020	1334546_1335015	1334546_1335150	longer intron
AT1G01140	65653_65732	65653_65738	longer intron
AT1G18450	6349536_6349719	6349515_6349719	longer intron
AT3G15690	5319281_5319364	5319277_5319364	longer intron
AT4G39850	18494749_18494904	18494704_18494904	longer intron
AT2G27730	11820885_11821606	11820885_11821797	longer intron
AT5G53120	21536313_21536550	21536232_21536550	longer intron
AT5G55480	22476595_22476694	22476370_22476694	longer intron
AT3G07780	2484755_2485093	2484543_2485093	longer intron
AT3G07780	2485009_2485093	2484543_2485093	longer intron
AT5G54290	22051173_22051513	22051170_22051513	longer intron
AT1G06700	2054597_2054870	2054597_2055142	longer intron
AT1G16610	5676496_5676727	5676496_5676760	longer intron
AT2G17340	7541696_7541806	7541696_7541820	longer intron
[truncated: 3,118 more rows]
