# Supplementary material for: In vivo nuclear RNA structurome reveals RNA-structure regulation of mRNA processing in plants
Source: Genome Biol. 2021 Jan 4;22:11. doi: 10.1186/s13059-020-02236-4 (PMC7784297; doi:10.1186/s13059-020-02236-4)
Supplement: Supplementary file 4 — Additional file 4. A detailed list of alternative 3' splice site events. [file 13059_2020_2236_MOESM4_ESM.xlsx]

## Sheet: Sheet1
Additional file 4. A detailed list of alternative 3' splice site events
Gene ID	Coordinate of corresponding shorter intron (start-coordinate_end-coordinate)	Coordinate of corresponding longer intron (start-coordinate_end-coordinate)	Major isoform
AT3G05880	1755757_1756170	1755712_1756170	shorter intron
AT3G60245	22269591_22269686	22269591_22269695	shorter intron
AT5G46110	18697884_18697957	18697884_18697968	shorter intron
AT3G27770	10287582_10287667	10287576_10287667	shorter intron
AT4G26850	13500235_13500328	13500230_13500328	shorter intron
AT3G04840	1329906_1330038	1329906_1330101	shorter intron
AT1G14400	4927607_4927703	4927598_4927703	shorter intron
AT3G50500	18743146_18743221	18743128_18743221	shorter intron
AT1G32230	11612369_11612737	11612369_11613312	shorter intron
AT5G14910	4824397_4824659	4824397_4824686	shorter intron
AT4G35770	16945829_16945908	16945829_16945927	shorter intron
AT1G30230	10639629_10639742	10639629_10639763	shorter intron
AT3G49870	18492792_18492872	18492772_18492872	shorter intron
AT1G53210	19846431_19846506	19846431_19846550	shorter intron
AT3G56130	20826886_20827145	20826886_20827154	shorter intron
AT1G61900	22882718_22882814	22882711_22882814	shorter intron
AT4G21860	11600635_11601214	11600627_11601214	shorter intron
AT3G01420	160264_160341	160257_160341	shorter intron
AT5G20570	6956943_6957023	6956936_6957023	shorter intron
AT4G17900	9946109_9946692	9946109_9946696	shorter intron
AT1G51070	18928131_18928692	18928131_18928724	shorter intron
AT1G08200	2575970_2576093	2575915_2576093	shorter intron
AT3G17810	6094561_6094712	6094561_6094722	shorter intron
AT5G04830	1403109_1403576	1403097_1403576	shorter intron
AT4G36360	17176981_17177068	17176978_17177068	shorter intron
AT4G38600	18042140_18042250	18042131_18042250	shorter intron
AT3G01500	196726_197651	196724_197651	shorter intron
AT5G57490	23284196_23284269	23284185_23284269	shorter intron
AT3G63460	23434987_23435288	23434979_23435288	shorter intron
AT3G56130	20827955_20828137	20827955_20828222	shorter intron
AT3G05890	1757755_1758141	1757746_1758141	shorter intron
AT3G61070	22605181_22605260	22605154_22605260	shorter intron
AT2G17390	7555729_7555851	7555729_7555859	shorter intron
AT4G23850	12407013_12407137	12406977_12407137	shorter intron
AT1G49240	18217775_18217881	18217775_18218096	shorter intron
AT1G17290	5923926_5924002	5923926_5924027	shorter intron
AT1G59900	22053384_22053459	22053384_22053475	shorter intron
AT1G06040	1829308_1829476	1829302_1829476	shorter intron
AT5G61020	24558859_24558956	24558850_24558956	shorter intron
AT3G04500	1212932_1213088	1212893_1213088	shorter intron
AT5G39730	15902227_15902306	15902227_15902321	shorter intron
AT5G61410	24684651_24684739	24684601_24684739	shorter intron
AT5G45430	18407545_18408092	18407545_18408172	shorter intron
AT1G16240	5556031_5556125	5556026_5556125	shorter intron
AT2G44120	18250408_18250756	18250405_18250756	shorter intron
AT1G56070	20970995_20971074	20970989_20971074	shorter intron
AT3G23990	8670254_8670339	8670254_8670346	shorter intron
AT2G17240	7498412_7498807	7498412_7498810	shorter intron
AT3G25530	9273078_9273156	9273045_9273156	shorter intron
AT5G49540	20105626_20105984	20105592_20105984	shorter intron
AT5G03345	814423_814523	814423_814535	shorter intron
AT5G62190	24982339_24982452	24982328_24982452	shorter intron
AT3G16780	5709094_5709459	5709094_5709464	shorter intron
AT3G23600	8474896_8474989	8474896_8474998	shorter intron
AT4G36800	17341375_17341453	17341359_17341453	shorter intron
AT1G53670	20037528_20037641	20037528_20037662	shorter intron
AT2G36930	15511364_15511444	15511357_15511444	shorter intron
AT3G43980	15778745_15779173	15778688_15779173	shorter intron
AT2G21960	9356765_9356838	9356765_9356874	shorter intron
AT3G28900	10904230_10904336	10904210_10904336	shorter intron
AT1G58290	21625635_21625786	21625624_21625786	shorter intron
AT2G20860	8980784_8980866	8980784_8980874	shorter intron
AT5G20490	6936544_6937377	6936534_6937377	shorter intron
AT4G26110	13234905_13235009	13234905_13235430	shorter intron
AT4G34230	16387101_16387192	16387092_16387192	shorter intron
AT4G12230	7284717_7285383	7284717_7285462	shorter intron
AT3G53520	19843357_19843461	19843357_19843467	shorter intron
AT5G37740	14993059_14993131	14993059_14993170	shorter intron
AT3G51950	19280647_19280944	19280539_19280944	shorter intron
AT3G62030	22974145_22974221	22974145_22974224	shorter intron
AT1G42970	16128719_16128794	16128719_16128805	shorter intron
AT2G05830	2229967_2230040	2229967_2230053	shorter intron
AT5G47435	19242323_19242399	19242323_19242435	shorter intron
AT1G06040	1829308_1829476	1829305_1829476	shorter intron
AT3G13790	4535510_4535635	4535236_4535635	shorter intron
AT3G49560	18371332_18371406	18371332_18371458	shorter intron
AT2G26900	11475401_11475491	11475394_11475491	shorter intron
AT3G54620	20218610_20218713	20218521_20218713	shorter intron
AT3G48100	17760313_17760406	17760304_17760406	shorter intron
AT1G06700	2052876_2052985	2052872_2052985	shorter intron
AT5G61240	24630064_24630139	24630064_24630144	shorter intron
AT1G64355	23886534_23886654	23886534_23886787	shorter intron
AT2G05840	2234479_2234559	2234479_2234565	shorter intron
AT5G42080	16821466_16821569	16821448_16821569	shorter intron
AT1G66270	24701888_24701977	24701882_24701977	shorter intron
AT5G27350	9652986_9653069	9652986_9653076	shorter intron
AT1G08360	2636054_2636196	2636054_2636202	shorter intron
AT3G01480	190357_190446	190357_190465	shorter intron
AT5G55480	22474416_22474614	22474416_22474700	shorter intron
AT1G43670	16469056_16469168	16469056_16469217	shorter intron
AT2G31810	13524519_13524595	13524519_13524660	shorter intron
AT4G38470	18000121_18000227	18000121_18000286	shorter intron
AT1G65220	24227754_24228080	24227754_24228084	shorter intron
AT3G57050	21114331_21114458	21114320_21114458	shorter intron
AT5G53350	21645965_21646259	21645965_21646263	shorter intron
AT1G04140	1079331_1079409	1079293_1079409	shorter intron
AT1G61900	22884310_22884652	22884299_22884652	shorter intron
AT5G57930	23454718_23454819	23454718_23454828	shorter intron
AT1G66680	24867431_24868074	24867401_24868074	shorter intron
AT2G46170	18966448_18966697	18966448_18966788	shorter intron
AT1G61900	22883071_22883181	22882959_22883181	shorter intron
AT4G15920	9030901_9031452	9030839_9031452	shorter intron
AT3G60250	22271365_22271452	22271323_22271452	shorter intron
AT5G30510	11620244_11620352	11620237_11620352	shorter intron
AT4G29900	14614095_14614220	14614091_14614220	shorter intron
AT5G13240	4225687_4225764	4225674_4225764	shorter intron
AT1G10410	3418129_3418215	3418112_3418215	shorter intron
AT5G46180	18719591_18719680	18719578_18719680	shorter intron
AT1G21065	7375002_7375165	7375002_7375183	shorter intron
AT4G13660	7946631_7947238	7946631_7947299	shorter intron
AT1G48850	18065464_18065550	18065462_18065550	shorter intron
AT2G37660	15796163_15796239	15796151_15796239	shorter intron
AT2G21240	9102592_9102960	9102550_9102960	shorter intron
AT3G02870	629587_629669	629578_629669	shorter intron
AT5G61500	24734313_24734384	24734291_24734384	shorter intron
AT3G11730	3710601_3710792	3710553_3710792	shorter intron
AT3G55330	20514864_20514936	20514843_20514936	shorter intron
AT2G44050	18224455_18224541	18224455_18224565	shorter intron
AT2G42910	17858151_17858263	17858151_17858313	shorter intron
AT5G22920	7665709_7665793	7665709_7665799	shorter intron
AT2G21385	9151510_9151659	9151510_9151663	shorter intron
AT3G26900	9913300_9913630	9913283_9913630	shorter intron
AT5G65470	26172531_26172947	26172531_26172951	shorter intron
AT5G06140	1856569_1856650	1856543_1856650	shorter intron
AT5G66210	26456840_26456934	26456530_26456934	shorter intron
AT3G30390	11978843_11979357	11978828_11979357	shorter intron
AT2G26590	11311265_11311336	11311253_11311336	shorter intron
AT4G23570	12300175_12300752	12300175_12300764	shorter intron
AT1G09270	2994737_2995146	2994737_2995150	shorter intron
AT3G56310	20883530_20883625	20883530_20883902	shorter intron
AT3G13460	4387912_4388192	4387903_4388192	shorter intron
AT3G03270	762212_762437	761585_762437	shorter intron
AT2G41420	17267683_17267827	17267638_17267827	shorter intron
AT2G38400	16085852_16085930	16085852_16086023	shorter intron
AT5G19330	6509052_6509132	6509007_6509132	shorter intron
AT5G21430	7222951_7223063	7222951_7223066	shorter intron
AT4G17730	9865734_9865815	9865734_9865821	shorter intron
AT1G09130	2940153_2940364	2940129_2940364	shorter intron
AT5G25270	8757792_8757882	8757634_8757882	shorter intron
AT3G28950	10977176_10977248	10977156_10977248	shorter intron
AT5G20165	6806639_6806727	6806567_6806727	shorter intron
AT3G11170	3501854_3501934	3501854_3501938	shorter intron
AT2G03240	974040_974117	973969_974117	shorter intron
AT5G41970	16792244_16792378	16792244_16792387	shorter intron
AT5G46700	18951533_18952127	18951533_18952278	shorter intron
AT5G16150	5273803_5273885	5273803_5273893	shorter intron
AT1G65930	24539865_24539947	24539865_24539953	shorter intron
AT2G24040	10224118_10224393	10224118_10224747	shorter intron
AT2G20450	8813926_8814078	8813926_8814087	shorter intron
AT1G62180	22977030_22977113	22977027_22977113	shorter intron
AT2G30260	12907023_12907361	12906988_12907361	shorter intron
AT1G12410	4223149_4223239	4223149_4223245	shorter intron
AT4G17730	9866525_9866634	9866525_9866695	shorter intron
AT4G32640	15747926_15748212	15747926_15748249	shorter intron
AT5G59480	23980300_23980392	23980284_23980392	shorter intron
AT5G62810	25222543_25222631	25222543_25222661	shorter intron
AT4G31290	15186255_15186834	15186255_15186896	shorter intron
AT1G28100	9802185_9802267	9802185_9802280	shorter intron
AT5G64180	25677939_25678061	25677939_25678063	shorter intron
AT1G03280	803118_803564	803118_803615	shorter intron
AT1G23310	8268850_8268930	8268818_8268930	shorter intron
AT1G06390	1949011_1949084	1949011_1949105	shorter intron
AT2G27680	11804167_11804250	11804163_11804250	shorter intron
AT3G03860	993206_993630	993206_993642	shorter intron
AT1G80360	30209189_30209262	30209185_30209262	shorter intron
AT1G19130	6609866_6609972	6609862_6609972	shorter intron
AT4G30310	14834019_14834123	14834019_14834126	shorter intron
AT3G55260	20490999_20491285	20490999_20491595	shorter intron
AT4G13200	7668883_7668973	7668502_7668973	shorter intron
AT3G27300	10083677_10083759	10083671_10083759	shorter intron
AT4G19880	10785708_10785806	10785638_10785806	shorter intron
AT1G56700	21256396_21256734	21256396_21256785	shorter intron
AT5G02450	533196_533495	533196_533513	shorter intron
AT1G16460	5620231_5620311	5620200_5620311	shorter intron
AT1G35190	12891277_12891418	12891277_12891487	shorter intron
AT3G15840	5357890_5357965	5357881_5357965	shorter intron
AT4G20260	10940827_10941547	10940827_10941566	shorter intron
AT3G18215	6241133_6241788	6241133_6241821	shorter intron
AT2G34590	14570470_14570547	14570464_14570547	shorter intron
AT1G09920	3226130_3226816	3226124_3226816	shorter intron
AT3G52720	19539994_19540430	19539986_19540430	shorter intron
AT1G32550	11773531_11773883	11773525_11773883	shorter intron
AT5G66240	26466444_26466529	26466444_26466537	shorter intron
AT2G47170	19368249_19368339	19368249_19368349	shorter intron
AT1G52670	19617107_19617410	19617103_19617410	shorter intron
AT4G30690	14961414_14961508	14961414_14961810	shorter intron
AT4G37040	17456607_17456714	17456607_17456725	shorter intron
AT5G14720	4751357_4751459	4751352_4751459	shorter intron
AT2G31200	13294195_13294442	13294195_13294473	shorter intron
AT1G71070	26808161_26808243	26808154_26808243	shorter intron
AT2G34750	14663361_14663452	14663357_14663452	shorter intron
AT3G61180	22647019_22647113	22647019_22647121	shorter intron
AT3G06550	2041577_2041859	2041522_2041859	shorter intron
AT2G45540	18765906_18766288	18765884_18766288	shorter intron
AT2G04550	1589498_1589575	1589498_1589577	shorter intron
AT2G21120	9053710_9053796	9053698_9053796	shorter intron
AT3G25070	9132464_9132935	9132464_9132993	shorter intron
AT5G55290	22424115_22424205	22424095_22424205	shorter intron
AT1G11480	3866436_3866658	3866426_3866658	shorter intron
AT5G58140	23525586_23525666	23525586_23525673	shorter intron
AT5G60620	24368789_24368864	24368789_24368918	shorter intron
AT3G51840	19227805_19227913	19227790_19227913	shorter intron
AT5G63400	25393554_25393644	25393523_25393644	shorter intron
AT3G63490	23445389_23445515	23445389_23445569	shorter intron
AT1G15980	5490266_5490337	5490266_5490347	shorter intron
AT5G47040	19096716_19096800	19096695_19096800	shorter intron
AT1G77080	28958845_28958952	28958845_28958956	shorter intron
AT2G35630	14971293_14971383	14971293_14971389	shorter intron
AT3G09740	2990142_2990251	2990142_2990257	shorter intron
AT3G42050	14230984_14231073	14230978_14231073	shorter intron
AT1G77350	29070656_29070823	29070656_29070841	shorter intron
AT2G26800	11431932_11432021	11431917_11432021	shorter intron
AT3G50660	18815740_18815891	18815736_18815891	shorter intron
AT4G18360	10148157_10148249	10148151_10148249	shorter intron
AT4G30620	14949523_14949635	14949519_14949635	shorter intron
AT1G21720	7627933_7628021	7627933_7628032	shorter intron
AT5G02790	632894_633054	632894_633062	shorter intron
AT1G03080	737625_737873	737421_737873	shorter intron
AT2G20930	9000922_9001091	9000914_9001091	shorter intron
AT5G38830	15546690_15546802	15546595_15546802	shorter intron
AT2G37940	15877375_15877672	15877375_15877688	shorter intron
AT1G60960	22446714_22446902	22446694_22446902	shorter intron
AT1G70300	26479937_26480445	26479884_26480445	shorter intron
AT3G46970	17305202_17305281	17305194_17305281	shorter intron
AT5G02040	401740_401836	401740_401844	shorter intron
AT5G66030	26407034_26407120	26407000_26407120	shorter intron
AT4G17560	9781027_9781115	9781027_9781119	shorter intron
AT3G05880	1755757_1756170	1755751_1756170	shorter intron
AT1G07110	2182421_2182515	2182408_2182515	shorter intron
AT2G12400	5006961_5007767	5006702_5007767	shorter intron
AT5G23110	7758636_7758787	7758636_7758897	shorter intron
AT3G02170	397225_397316	397218_397316	shorter intron
AT3G29200	11165550_11165620	11165495_11165620	shorter intron
AT4G15940	9039314_9039705	9039314_9039714	shorter intron
AT4G24740	12755049_12755141	12755038_12755141	shorter intron
AT2G07340	3046148_3046226	3046148_3046313	shorter intron
AT2G20960	9006741_9007047	9006741_9007306	shorter intron
AT5G06220	1882812_1882895	1882812_1882914	shorter intron
AT5G67260	26837106_26837183	26837106_26837219	shorter intron
AT5G52440	21288491_21288566	21288491_21288572	shorter intron
AT5G46110	18699463_18699561	18699463_18699568	shorter intron
AT5G51040	20751212_20751480	20751212_20751516	shorter intron
AT1G71820	27010736_27010905	27010736_27010912	shorter intron
AT4G24750	12760285_12760396	12760280_12760396	shorter intron
AT5G45550	18463166_18463313	18463166_18463322	shorter intron
AT1G70410	26534518_26534665	26534489_26534665	shorter intron
AT3G16460	5593176_5593278	5593176_5594044	shorter intron
AT2G42580	17730724_17730804	17730724_17730812	shorter intron
AT1G12410	4224706_4224816	4224706_4224826	shorter intron
AT4G05160	2666177_2666248	2666177_2666262	shorter intron
AT5G65210	26059202_26059313	26059202_26059317	shorter intron
AT2G42220	17593152_17593240	17593152_17593260	shorter intron
AT2G27030	11533057_11534076	11533057_11534082	shorter intron
AT3G52840	19582096_19582192	19582096_19582219	shorter intron
AT1G63770	23663555_23663660	23663509_23663660	shorter intron
AT2G25950	11069188_11069356	11069188_11069359	shorter intron
AT2G20820	8964880_8964977	8964880_8965021	shorter intron
AT1G21350	7477419_7477497	7477407_7477497	shorter intron
AT3G02870	628491_628623	628485_628623	shorter intron
AT3G52870	19594479_19594564	19594475_19594564	shorter intron
AT5G48900	19825758_19827495	19825758_19827510	shorter intron
AT1G08420	2652585_2652660	2652585_2652677	shorter intron
AT2G21240	9102337_9102420	9102319_9102420	shorter intron
AT1G06200	1895935_1896780	1895889_1896780	shorter intron
AT3G11830	3735093_3735167	3735093_3735173	shorter intron
AT1G31600	11315641_11316402	11315634_11316402	shorter intron
AT3G59500	21987696_21987781	21987696_21987792	shorter intron
AT5G09650	2991617_2991701	2991604_2991701	shorter intron
AT1G04270	1142870_1142957	1142854_1142957	shorter intron
AT3G14350	4785106_4785186	4785101_4785186	shorter intron
AT2G18300	7953317_7953391	7953292_7953391	shorter intron
AT4G36390	17196420_17196701	17196417_17196701	shorter intron
AT2G45670	18817713_18817918	18817706_18817918	shorter intron
AT3G54360	20128884_20129655	20128841_20129655	shorter intron
AT4G32470	15670119_15670732	15670110_15670732	shorter intron
AT3G62260	23039843_23040223	23039827_23040223	shorter intron
AT2G18110	7872940_7873022	7872940_7873043	shorter intron
AT5G03940	1062551_1062622	1062538_1062622	shorter intron
AT5G46750	18970251_18970335	18970244_18970335	shorter intron
AT1G28120	9813954_9814026	9813938_9814026	shorter intron
AT1G51430	19069037_19069107	19069037_19069111	shorter intron
AT2G42780	17802182_17802271	17802182_17802480	shorter intron
AT5G20660	6990163_6990284	6990163_6990288	shorter intron
AT5G49760	20218883_20218958	20218883_20218975	shorter intron
AT3G57230	21179174_21179566	21179174_21179928	shorter intron
AT4G27750	13842923_13843275	13842923_13843327	shorter intron
AT5G18420	6108359_6108701	6108341_6108701	shorter intron
AT5G36160	14234227_14234313	14234128_14234313	shorter intron
AT4G15545	8876554_8876642	8876554_8876646	shorter intron
AT4G19160	10478905_10478984	10478905_10479053	shorter intron
AT5G14260	4602968_4603063	4602968_4603067	shorter intron
AT5G08280	2664149_2664263	2664019_2664263	shorter intron
AT1G66070	24597579_24598366	24597570_24598366	shorter intron
AT5G06980	2168110_2168215	2168110_2168231	shorter intron
AT5G51200	20810520_20810606	20810520_20810663	shorter intron
AT4G34450	16475284_16475362	16475284_16475365	shorter intron
AT5G50850	20689897_20690486	20689897_20690493	shorter intron
AT4G34150	16355081_16355186	16355081_16355200	shorter intron
AT3G15850	5360705_5360796	5360705_5360807	shorter intron
AT4G18120	10039515_10039599	10039515_10039687	shorter intron
AT4G31800	15384203_15384294	15384203_15384298	shorter intron
AT5G36940	14592463_14592599	14592463_14592674	shorter intron
AT1G04510	1229978_1230064	1229978_1230069	shorter intron
AT2G34310	14479274_14479712	14479250_14479712	shorter intron
AT2G35630	14977596_14977869	14977596_14977879	shorter intron
AT3G62450	23098244_23098505	23098244_23098513	shorter intron
AT4G25880	13157237_13157333	13157237_13157351	shorter intron
AT4G30810	15003742_15004133	15003742_15004139	shorter intron
AT5G10560	3338358_3338607	3338261_3338607	shorter intron
AT4G34460	16479089_16479160	16479074_16479160	shorter intron
AT4G35090	16702941_16703200	16702931_16703200	shorter intron
AT1G01960	334179_334470	334174_334470	shorter intron
AT3G23180	8277682_8277853	8277682_8278044	shorter intron
AT5G09330	2895063_2895310	2894747_2895310	shorter intron
AT5G38630	15466288_15466513	15466288_15466523	shorter intron
AT5G66880	26712004_26712084	26712004_26712091	shorter intron
AT5G14740	4762067_4762217	4762067_4762220	shorter intron
AT2G14750	6314324_6314402	6314324_6314410	shorter intron
AT2G46710	19193569_19193658	19193569_19193662	shorter intron
AT2G42220	17592762_17592855	17592762_17592863	shorter intron
AT1G02840	628169_628245	628169_628250	shorter intron
AT2G19760	8517209_8517300	8517199_8517300	shorter intron
AT2G25590	10891697_10891792	10891697_10891877	shorter intron
AT3G19260	6670925_6671122	6670918_6671122	shorter intron
AT5G49510	20082158_20082366	20082158_20082448	shorter intron
AT2G34770	14665891_14666760	14665891_14666787	shorter intron
AT2G26900	11475651_11475740	11475635_11475740	shorter intron
AT3G62700	23190529_23190605	23190523_23190605	shorter intron
AT3G10260	3172254_3172327	3172222_3172327	shorter intron
AT2G36390	15268785_15268878	15268785_15268882	shorter intron
AT3G21710	7648758_7648988	7648758_7648993	shorter intron
AT4G13590	7903499_7903650	7903495_7903650	shorter intron
AT1G79010	29726104_29726224	29726068_29726224	shorter intron
AT3G49870	18493035_18493110	18493027_18493110	shorter intron
AT1G05430	1594808_1594922	1594799_1594922	shorter intron
AT1G27630	9613315_9613391	9613315_9613416	shorter intron
AT3G56930	21074830_21074901	21074830_21075009	shorter intron
AT2G40110	16748255_16748829	16748255_16748947	shorter intron
AT5G46110	18700060_18700194	18700060_18700198	shorter intron
AT2G35050	14768873_14769523	14768873_14772269	shorter intron
AT5G13450	4311400_4311556	4311256_4311556	shorter intron
AT2G35630	14980027_14980107	14980027_14980116	shorter intron
AT4G01560	678668_678754	678631_678754	shorter intron
AT1G04140	1078947_1079245	1078942_1079245	shorter intron
AT2G38025	15915669_15915763	15915659_15915763	shorter intron
AT3G52950	19634571_19634793	19634571_19634836	shorter intron
AT4G30310	14832907_14832992	14832907_14832994	shorter intron
AT4G34070	16324386_16324543	16324335_16324543	shorter intron
AT5G02800	635809_635898	635804_635898	shorter intron
AT5G51230	20827501_20827583	20827501_20827598	shorter intron
AT5G10480	3298726_3298820	3298717_3298820	shorter intron
AT1G25280	8865327_8865424	8865327_8865428	shorter intron
AT3G13340	4333448_4333536	4333448_4333547	shorter intron
AT3G56040	20795573_20795656	20795553_20795656	shorter intron
AT4G21192	11294229_11294550	11294229_11294553	shorter intron
AT5G51140	20784671_20784833	20784601_20784833	shorter intron
AT5G58140	23527652_23527726	23527652_23527736	shorter intron
AT2G12400	5005924_5006010	5005916_5006010	shorter intron
AT5G22830	7628623_7628702	7628623_7628705	shorter intron
AT4G24620	12709107_12709192	12709103_12709192	shorter intron
AT1G64200	23828832_23828917	23828827_23828917	shorter intron
AT1G67480	25278116_25278220	25278116_25278230	shorter intron
AT1G60440	22267324_22267419	22267305_22267419	shorter intron
AT2G34630	14581378_14581452	14581378_14581459	shorter intron
AT2G40360	16854004_16854103	16853998_16854103	shorter intron
AT4G21470	11432000_11432093	11432000_11432107	shorter intron
AT4G26940	13530481_13530567	13530407_13530567	shorter intron
AT4G31530	15283040_15283161	15283040_15283170	shorter intron
AT5G02810	641480_641734	641472_641734	shorter intron
AT5G02810	641480_641734	641475_641734	shorter intron
AT5G11700	3766595_3766735	3766584_3766735	shorter intron
AT5G13750	4439605_4439691	4439605_4439717	shorter intron
AT5G17010	5588737_5588897	5588693_5588897	shorter intron
AT5G56190	22744414_22744495	22744414_22744514	shorter intron
AT4G29330	14444954_14445550	14444954_14445612	shorter intron
AT2G19760	8517439_8517944	8517433_8517944	shorter intron
AT2G31440	13399686_13399818	13399626_13399818	shorter intron
AT2G34410	14519499_14519574	14519499_14519613	shorter intron
AT5G01670	252349_252447	252349_252457	shorter intron
AT5G58100	23512899_23513459	23512899_23513478	shorter intron
AT3G03380	801647_802099	801647_802107	shorter intron
AT1G54920	20474268_20474345	20474268_20474350	shorter intron
AT2G27900	11879531_11879613	11879531_11879627	shorter intron
AT3G11880	3753422_3753548	3753422_3753558	shorter intron
AT4G14570	8365544_8365625	8365544_8365653	shorter intron
AT5G36160	14233924_14234007	14233915_14234007	shorter intron
AT3G17440	5970638_5970967	5970624_5970967	shorter intron
AT1G27000	9374990_9375079	9374990_9375090	shorter intron
AT2G35880	15065007_15065088	15065000_15065088	shorter intron
AT2G42590	17732268_17732554	17732265_17732554	shorter intron
AT1G05180	1499315_1499455	1499307_1499455	shorter intron
AT3G02290	459505_459661	459505_459678	shorter intron
AT3G15520	5250848_5250927	5250840_5250927	shorter intron
AT4G24740	12756047_12756144	12755783_12756144	shorter intron
AT4G26210	13282029_13282353	13282029_13282358	shorter intron
AT5G02270	467575_467668	467565_467668	shorter intron
AT5G58800	23746270_23746340	23746259_23746340	shorter intron
AT1G68010	25495181_25495265	25495181_25495278	shorter intron
AT1G78920	29673311_29673386	29673311_29673390	shorter intron
AT2G39080	16310406_16310530	16310399_16310530	shorter intron
AT2G25280	10764075_10764147	10764067_10764147	shorter intron
AT2G45330	18687515_18687604	18687515_18687614	shorter intron
AT3G09470	2912473_2912568	2912453_2912568	shorter intron
AT3G20970	7349624_7349726	7349624_7349732	shorter intron
AT3G51860	19241815_19242008	19241815_19242021	shorter intron
AT4G08290	5240330_5240403	5240330_5240410	shorter intron
AT4G19140	10470059_10470231	10470059_10470244	shorter intron
AT3G21865	7701810_7702115	7701795_7702115	shorter intron
AT2G21620	9249169_9249537	9249169_9249543	shorter intron
AT1G07480	2297286_2297529	2297278_2297529	shorter intron
AT1G17130	5856004_5856109	5856004_5856112	shorter intron
AT1G48790	18046195_18046373	18046151_18046373	shorter intron
AT3G11397	3577409_3577502	3577409_3577506	shorter intron
AT3G54650	20227199_20227318	20227128_20227318	shorter intron
AT3G55010	20386691_20386815	20386691_20386838	shorter intron
AT1G72370	27243219_27243294	27243165_27243294	shorter intron
AT4G17040	9587043_9587373	9587037_9587373	shorter intron
AT1G50030	18527847_18527953	18527766_18527953	shorter intron
AT1G66430	24779261_24779332	24779261_24779477	shorter intron
AT2G28390	12141843_12141938	12141815_12141938	shorter intron
AT2G31510	13419913_13420171	13419808_13420171	shorter intron
AT3G18430	6326855_6327241	6326855_6327245	shorter intron
AT3G50560	18762832_18763693	18762828_18763693	shorter intron
AT5G43600	17514383_17514532	17514383_17514539	shorter intron
AT2G24765	10564506_10564681	10564506_10564718	shorter intron
AT1G09870	3207714_3207819	3207714_3207836	shorter intron
AT1G12800	4362450_4362536	4362416_4362536	shorter intron
AT3G19190	6645636_6646149	6645636_6646215	shorter intron
AT3G50550	18760133_18760264	18760133_18760272	shorter intron
AT3G51100	18981180_18981478	18981173_18981478	shorter intron
AT5G02270	468524_468645	468499_468645	shorter intron
AT5G07270	2281146_2281439	2281146_2281443	shorter intron
AT2G27190	11622161_11622231	11622126_11622231	shorter intron
AT2G31040	13210304_13210382	13210298_13210382	shorter intron
AT3G02750	596130_596225	595732_596225	shorter intron
AT3G16370	5557172_5557251	5557172_5557263	shorter intron
AT4G07390	4195897_4195971	4195897_4196077	shorter intron
AT4G28080	13957426_13957560	13957413_13957560	shorter intron
AT1G54210	20241510_20241649	20241510_20241960	shorter intron
AT1G69450	26108331_26108416	26108326_26108416	shorter intron
AT2G16860	7305209_7305835	7305203_7305835	shorter intron
AT2G43420	18032391_18032758	18032385_18032758	shorter intron
AT4G12790	7519082_7519325	7518914_7519325	shorter intron
AT4G12790	7519082_7519325	7518925_7519325	shorter intron
AT4G37040	17456813_17456891	17456813_17456903	shorter intron
AT5G37020	14630576_14630681	14630576_14630685	shorter intron
AT3G60130	22212705_22212962	22212705_22212995	shorter intron
AT2G37270	15649045_15649123	15649027_15649123	shorter intron
AT1G12800	4364042_4364115	4364034_4364115	shorter intron
AT2G02860	829034_829124	829023_829124	shorter intron
AT3G14150	4691380_4691487	4691352_4691487	shorter intron
AT3G52640	19515343_19515628	19515332_19515628	shorter intron
AT4G13720	7967476_7967576	7967470_7967576	shorter intron
AT4G19003	10408445_10408523	10408438_10408523	shorter intron
AT5G63640	25479753_25479856	25479753_25479863	shorter intron
AT2G21520	9217827_9217914	9217827_9217942	shorter intron
AT5G46020	18663780_18663862	18663774_18663862	shorter intron
AT4G08685	5550717_5550933	5550717_5550939	shorter intron
AT1G21690	7616108_7616603	7616108_7616624	shorter intron
AT2G18170	7908862_7908951	7908220_7908951	shorter intron
AT3G27340	10122419_10122538	10122419_10122567	shorter intron
AT3G50210	18615906_18615994	18615902_18615994	shorter intron
AT3G62750	23215112_23215184	23215112_23215228	shorter intron
AT1G03090	741066_741147	741066_741508	shorter intron
AT1G23310	8271374_8271641	8271262_8271641	shorter intron
AT5G14320	4618459_4618655	4618453_4618655	shorter intron
AT5G16130	5269059_5269133	5269059_5269163	shorter intron
AT1G28340	9941383_9941725	9941383_9941729	shorter intron
AT1G63120	23409635_23409747	23409631_23409747	shorter intron
AT2G45990	18920687_18920787	18920687_18920802	shorter intron
AT5G43600	17514068_17514149	17514068_17514169	shorter intron
AT5G44750	18059645_18059770	18059645_18059789	shorter intron
AT5G51230	20826059_20826148	20826059_20826160	shorter intron
AT5G53180	21571254_21571351	21571250_21571351	shorter intron
AT2G47210	19379872_19380002	19379872_19380014	shorter intron
AT3G06760	2133764_2133900	2133764_2133904	shorter intron
AT3G56480	20937005_20937096	20936990_20937096	shorter intron
AT4G22570	11882542_11882646	11882527_11882646	shorter intron
AT4G26510	13387434_13387570	13387434_13387579	shorter intron
AT5G63420	25403203_25403297	25403203_25403301	shorter intron
AT5G19440	6557045_6557124	6557045_6557151	shorter intron
AT2G28430	12160283_12160366	12160223_12160366	shorter intron
AT5G12150	3924579_3924652	3924562_3924652	shorter intron
AT1G05840	1763420_1763540	1763416_1763540	shorter intron
AT1G32310	11653770_11654129	11653770_11654165	shorter intron
AT1G51310	19020102_19020185	19020076_19020185	shorter intron
AT5G19390	6537794_6538011	6537794_6538018	shorter intron
AT5G60120	24209843_24209970	24209843_24210015	shorter intron
AT5G44580	17979713_17980086	17979713_17980134	shorter intron
AT5G58560	23672172_23672277	23672172_23672313	shorter intron
AT5G19510	6582466_6582681	6582385_6582681	shorter intron
AT5G17770	5865471_5865582	5865466_5865582	shorter intron
AT5G09510	2955947_2956160	2955942_2956160	shorter intron
AT1G08830	2827192_2827679	2827192_2827688	shorter intron
AT1G71800	27000235_27000330	27000235_27000336	shorter intron
AT2G19940	8614420_8614504	8614420_8614508	shorter intron
AT3G27925	10366942_10367044	10366933_10367044	shorter intron
AT5G20840	7062393_7062682	7062361_7062682	shorter intron
AT4G14420	8302644_8302740	8302638_8302740	shorter intron
AT1G02475	514471_514552	514465_514552	shorter intron
AT5G06060	1824815_1825209	1824789_1825209	shorter intron
AT5G42240	16888290_16888702	16888290_16888707	shorter intron
AT1G09760	3161018_3161380	3161012_3161380	shorter intron
AT2G04305	1503543_1503634	1503437_1503634	shorter intron
AT2G04305	1503543_1503634	1503440_1503634	shorter intron
AT2G14740	6310322_6310394	6310322_6310399	shorter intron
AT2G43120	17928105_17928192	17928105_17928205	shorter intron
AT3G07180	2285255_2285345	2285231_2285345	shorter intron
AT3G18520	6361295_6361552	6361295_6361614	shorter intron
AT3G26370	9657421_9657512	9657421_9657519	shorter intron
AT3G29320	11255859_11255945	11255859_11255952	shorter intron
AT3G54650	20226519_20226599	20226466_20226599	shorter intron
AT3G61420	22727785_22727916	22727540_22727916	shorter intron
AT5G02810	640451_640621	640446_640621	shorter intron
AT5G11850	3818134_3818281	3818130_3818281	shorter intron
AT5G13000	4114053_4114138	4114047_4114138	shorter intron
AT5G59210	23893312_23893398	23893303_23893398	shorter intron
AT2G19680	8502047_8502435	8502047_8502462	shorter intron
AT1G01640	231929_232397	231909_232397	shorter intron
AT1G61660	22754835_22754963	22754831_22754963	shorter intron
AT2G46420	19056007_19056100	19056007_19056111	shorter intron
AT3G01100	37139_37219	37124_37219	shorter intron
AT3G44280	15970564_15970926	15970476_15970926	shorter intron
AT4G00520	229763_229837	229763_229848	shorter intron
AT4G08330	5255763_5256409	5255730_5256409	shorter intron
AT5G05930	1782394_1782485	1782329_1782485	shorter intron
AT2G26210	11157248_11157615	11157248_11157672	shorter intron
AT5G50000	20344114_20344711	20344109_20344711	shorter intron
AT2G28190	12015736_12015831	12015736_12015866	shorter intron
AT5G58950	23801442_23801642	23801434_23801642	shorter intron
AT4G35000	16665911_16665993	16665906_16665993	shorter intron
AT3G55440	20554236_20554525	20554236_20554527	shorter intron
AT1G01320	127574_127650	127566_127650	shorter intron
AT1G05785	1730333_1730958	1730333_1730965	shorter intron
AT1G60900	22426004_22426098	22426004_22426105	shorter intron
AT1G69030	25947631_25947716	25947603_25947716	shorter intron
AT2G39890	16657381_16657524	16657381_16657531	shorter intron
AT2G46930	19284732_19284814	19284732_19284836	shorter intron
AT4G04200	2027267_2027342	2027267_2027356	shorter intron
AT4G33240	16031813_16032190	16031801_16032190	shorter intron
AT5G50400	20525748_20525845	20525725_20525845	shorter intron
AT3G17040	5811536_5811641	5811513_5811641	shorter intron
AT5G20165	6806639_6806727	6806635_6806727	shorter intron
AT1G50020	18520678_18520867	18520658_18520867	shorter intron
AT3G52360	19412464_19412555	19412464_19412563	shorter intron
AT5G60620	24369204_24369285	24369204_24369291	shorter intron
AT3G15610	5292283_5292391	5292279_5292391	shorter intron
AT1G06200	1894894_1894990	1894890_1894990	shorter intron
AT5G43750	17580849_17580923	17580845_17580923	shorter intron
AT4G19640	10687542_10687633	10687535_10687633	shorter intron
AT1G23950	8470603_8470683	8470513_8470683	shorter intron
AT2G38000	15903700_15903778	15903696_15903778	shorter intron
AT2G40660	16967583_16967674	16967583_16967683	shorter intron
AT3G21070	7381252_7381339	7381248_7381339	shorter intron
AT3G52190	19355664_19355743	19355650_19355743	shorter intron
AT4G00335	146929_147194	146929_147228	shorter intron
AT5G11690	3761492_3761738	3761492_3761745	shorter intron
AT5G46150	18709141_18709218	18709116_18709218	shorter intron
AT5G46150	18709141_18709218	18709136_18709218	shorter intron
AT1G10500	3460303_3460689	3460289_3460689	shorter intron
AT1G61820	22835599_22835683	22835599_22835690	shorter intron
AT4G26110	13234905_13235009	13234905_13235433	shorter intron
AT3G06820	2151150_2151232	2151146_2151232	shorter intron
AT3G16480	5600468_5600549	5600468_5600559	shorter intron
AT3G62910	23257913_23257987	23257908_23257987	shorter intron
AT4G16444	9275306_9275596	9275295_9275596	shorter intron
AT4G35850	16983945_16984116	16983945_16984168	shorter intron
AT5G06260	1904245_1904400	1904194_1904400	shorter intron
AT5G59770	24080428_24080518	24080422_24080518	shorter intron
AT1G53840	20102617_20102781	20102617_20102790	shorter intron
AT2G45810	18861542_18861634	18861542_18861707	shorter intron
AT4G26230	13286106_13286273	13286106_13286283	shorter intron
AT3G20290	7078080_7078386	7078064_7078386	shorter intron
AT1G22450	7926263_7926404	7926263_7926414	shorter intron
AT1G41830	15604734_15604813	15604720_15604813	shorter intron
AT1G11592	3896262_3896368	3896025_3896368	shorter intron
AT1G12800	4362771_4362883	4362767_4362883	shorter intron
AT1G15780	5431702_5431813	5431665_5431813	shorter intron
AT1G18640	6417022_6417140	6417015_6417140	shorter intron
AT3G20790	7270393_7270472	7270393_7270476	shorter intron
AT5G01400	168837_169034	168831_169034	shorter intron
AT5G44800	18092281_18093187	18092276_18093187	shorter intron
AT5G55990	22672072_22672152	22672072_22672237	shorter intron
AT5G58720	23720270_23720389	23720262_23720389	shorter intron
AT5G52560	21330879_21331177	21330879_21331272	shorter intron
AT1G41880	15651304_15651583	15651296_15651583	shorter intron
AT2G20490	8831951_8832498	8831951_8832501	shorter intron
AT1G37130	14159989_14160084	14159989_14160087	shorter intron
AT1G24625	8726662_8726960	8726656_8726960	shorter intron
AT1G72140	27142013_27142085	27142013_27142094	shorter intron
AT3G54650	20226989_20227093	20226983_20227093	shorter intron
AT5G12350	3996717_3996915	3996717_3996927	shorter intron
AT5G19350	6520932_6521008	6520932_6521057	shorter intron
AT5G47960	19421978_19422246	19421826_19422246	shorter intron
AT5G50430	20536344_20536862	20536335_20536862	shorter intron
AT5G64860	25928054_25928127	25928029_25928127	shorter intron
AT5G52310	21240978_21241062	21240978_21241068	shorter intron
AT1G51980	19323941_19324050	19323933_19324050	shorter intron
AT1G78670	29591410_29591641	29591410_29591675	shorter intron
AT4G33625	16153186_16153264	16153179_16153264	shorter intron
AT2G28370	12132307_12133032	12132307_12133046	shorter intron
AT3G14290	4765837_4765932	4765837_4765943	shorter intron
AT3G15950	5402174_5402267	5402105_5402267	shorter intron
AT1G27760	9669266_9669341	9669266_9669353	shorter intron
AT5G63670	25488692_25488992	25488692_25488997	shorter intron
AT1G18730	6460691_6460766	6460691_6460775	shorter intron
AT1G10840	3608429_3608513	3608423_3608513	shorter intron
AT5G16970	5576670_5576808	5576629_5576808	shorter intron
AT1G23400	8313991_8314067	8313987_8314067	shorter intron
AT2G28390	12140968_12141045	12140960_12141045	shorter intron
AT4G22540	11863076_11863166	11863069_11863166	shorter intron
AT4G34270	16404582_16404700	16404529_16404700	shorter intron
AT5G08415	2711939_2712055	2711879_2712055	shorter intron
AT5G37720	14982279_14982379	14982255_14982379	shorter intron
AT1G60800	22383943_22384272	22383937_22384272	shorter intron
AT2G23320	9925878_9925979	9925878_9925981	shorter intron
AT4G32760	15799477_15799883	15799477_15799888	shorter intron
AT1G16560	5669410_5669492	5669410_5669495	shorter intron
AT5G05690	1703235_1703325	1703233_1703325	shorter intron
AT3G03380	800006_800294	800006_800300	shorter intron
AT5G67030	26754199_26754280	26754190_26754280	shorter intron
AT1G20560	7121394_7121526	7121387_7121526	shorter intron
AT1G78790	29624179_29624260	29624034_29624260	shorter intron
AT3G02660	571807_572280	571801_572280	shorter intron
AT4G16330	9226927_9227011	9226922_9227011	shorter intron
AT4G34090	16328480_16328568	16328475_16328568	shorter intron
AT4G36960	17428782_17428863	17428782_17428866	shorter intron
AT5G53620	21781076_21781173	21781076_21781181	shorter intron
AT5G58970	23809644_23809745	23809577_23809745	shorter intron
AT4G13020	7605495_7605580	7605495_7605589	shorter intron
AT1G31800	11397662_11397759	11397662_11397763	shorter intron
AT1G53760	20069515_20069594	20069442_20069594	shorter intron
AT1G69450	26109299_26109429	26109291_26109429	shorter intron
AT2G45400	18704397_18705035	18704333_18705035	shorter intron
AT3G06330	1918413_1918487	1918413_1918491	shorter intron
AT5G19070	6376684_6376762	6376684_6376803	shorter intron
AT5G25150	8679093_8679274	8679093_8679282	shorter intron
AT5G47820	19372331_19372419	19372331_19372498	shorter intron
AT5G64650	25840190_25840399	25840174_25840399	shorter intron
AT1G10740	3569267_3569449	3569262_3569449	shorter intron
AT1G53730	20063442_20063516	20063442_20063521	shorter intron
AT1G51500	19099588_19099672	19099578_19099672	shorter intron
AT1G74920	28142265_28142464	28142250_28142464	shorter intron
AT5G10860	3430150_3430355	3430050_3430355	shorter intron
AT1G34320	12523412_12523508	12523412_12523573	shorter intron
AT1G63610	23585270_23585359	23585267_23585359	shorter intron
AT2G28520	12214370_12214465	12214370_12214560	shorter intron
AT3G02830	615175_615270	615175_615276	shorter intron
AT3G55120	20430942_20431040	20430473_20431040	shorter intron
AT4G28860	14246554_14246731	14246554_14246739	shorter intron
AT5G22800	7616799_7616893	7616789_7616893	shorter intron
AT5G42220	16875483_16875559	16875483_16875589	shorter intron
AT3G01090	32221_32293	32217_32293	shorter intron
AT5G19370	6524483_6524749	6524466_6524749	shorter intron
AT1G04140	1079527_1079620	1079516_1079620	shorter intron
AT1G17280	5919198_5919978	5919189_5919978	shorter intron
AT3G22200	7836025_7836100	7836025_7836105	shorter intron
AT5G23120	7778810_7778901	7778810_7778978	shorter intron
AT5G47110	19134696_19134853	19134688_19134853	shorter intron
AT1G01650	236785_236864	236744_236864	shorter intron
AT1G19800	6846859_6846948	6846859_6846985	shorter intron
AT1G30590	10837589_10837704	10837561_10837704	shorter intron
AT1G68830	25874622_25874701	25874619_25874701	shorter intron
AT1G72770	27392204_27392287	27392204_27392291	shorter intron
AT2G25830	11020238_11020522	11020030_11020522	shorter intron
AT2G47760	19566540_19566634	19566334_19566634	shorter intron
AT3G14960	5036591_5036695	5036585_5036695	shorter intron
AT3G47990	17714580_17714651	17714562_17714651	shorter intron
AT4G15110	8632344_8632422	8632307_8632422	shorter intron
AT4G18905	10362255_10362347	10362255_10362352	shorter intron
AT5G10240	3213695_3213903	3213690_3213903	shorter intron
AT3G22290	7882935_7883050	7882935_7883080	shorter intron
AT5G61840	24841208_24841600	24841204_24841600	shorter intron
AT1G74790	28099252_28099458	28099252_28099480	shorter intron
AT2G17720	7697898_7698181	7697898_7698210	shorter intron
AT5G01800	307510_307731	307510_307737	shorter intron
AT1G52670	19617107_19617410	19617098_19617410	shorter intron
AT5G49970	20330610_20330718	20330610_20330751	shorter intron
AT4G33090	15968544_15968625	15968539_15968625	shorter intron
AT3G01120	41240_41318	41233_41318	shorter intron
AT1G47290	17338355_17338455	17338355_17338459	shorter intron
AT2G03390	1032382_1032512	1032226_1032512	shorter intron
AT3G53180	19709784_19709875	19709784_19709880	shorter intron
AT4G36520	17234906_17234989	17234889_17234989	shorter intron
AT4G38570	18031673_18031761	18031649_18031761	shorter intron
AT5G06120	1852375_1852463	1852375_1852481	shorter intron
AT5G09450	2941899_2941987	2941899_2942017	shorter intron
AT5G38290	15303495_15303594	15303495_15303600	shorter intron
AT5G41370	16551647_16551728	16551647_16551734	shorter intron
AT5G63890	25566465_25566551	25566460_25566551	shorter intron
AT5G06980	2168379_2168591	2168379_2168594	shorter intron
AT2G34770	14667072_14667179	14667072_14667207	shorter intron
AT1G79340	29843195_29843457	29843195_29843496	shorter intron
AT4G23850	12405395_12405472	12405213_12405472	shorter intron
AT1G23490	8336806_8337217	8336806_8337227	shorter intron
AT1G04120	1064961_1065054	1064957_1065054	shorter intron
AT1G29850	10448746_10448848	10448746_10448857	shorter intron
AT5G19250	6472065_6472299	6472065_6472323	shorter intron
AT4G30950	15058175_15058272	15058142_15058272	shorter intron
AT1G30640	10863837_10863919	10863837_10863936	shorter intron
AT1G42470	15934350_15934427	15934350_15934432	shorter intron
AT1G77920	29300372_29300454	29300372_29300458	shorter intron
AT2G22980	9781060_9781165	9781060_9781173	shorter intron
AT2G26780	11411302_11411383	11411302_11411409	shorter intron
AT3G23910	8639019_8639102	8639013_8639102	shorter intron
AT4G22340	11802583_11803323	11802544_11803323	shorter intron
AT5G12230	3955344_3955908	3955331_3955908	shorter intron
AT5G60450	24311068_24311165	24311053_24311165	shorter intron
AT5G66810	26674565_26674758	26674565_26674772	shorter intron
AT5G50870	20699911_20700002	20699902_20700002	shorter intron
AT3G20390	7111285_7111511	7111280_7111511	shorter intron
AT1G43190	16277724_16277794	16277718_16277794	shorter intron
AT4G19640	10687542_10687633	10687538_10687633	shorter intron
AT3G51630	19149565_19149827	19149565_19149832	shorter intron
AT2G02500	671271_671355	671266_671355	shorter intron
AT2G20000	8635955_8636073	8635905_8636073	shorter intron
AT2G26970	11511606_11511824	11511594_11511824	shorter intron
AT3G09900	3035231_3035313	3035231_3035368	shorter intron
AT3G21510	7578697_7578784	7578688_7578784	shorter intron
AT4G34020	16299410_16299637	16299355_16299637	shorter intron
AT4G35600	16896974_16897577	16896974_16897581	shorter intron
AT5G10200	3201738_3202318	3201738_3202414	shorter intron
AT5G27730	9820987_9821080	9820987_9821087	shorter intron
AT3G55620	20634591_20634678	20634591_20634686	shorter intron
AT3G54890	20339849_20339939	20339822_20339939	shorter intron
AT5G53350	21645035_21645163	21645035_21645168	shorter intron
AT5G26850	9447372_9447470	9447372_9447475	shorter intron
AT3G11510	3623825_3623919	3623773_3623919	shorter intron
AT1G01725	270091_270621	270086_270621	shorter intron
AT1G63110	23407162_23407235	23407162_23407290	shorter intron
AT2G16530	7165092_7165242	7165087_7165242	shorter intron
AT2G31510	13420732_13420999	13420694_13420999	shorter intron
AT2G42400	17656442_17656683	17656438_17656683	shorter intron
AT3G14150	4691551_4691623	4691544_4691623	shorter intron
AT3G62750	23214797_23214868	23214797_23214872	shorter intron
AT3G62750	23216550_23216662	23216550_23216723	shorter intron
AT4G14230	8202733_8202886	8202710_8202886	shorter intron
AT4G16710	9399257_9399361	9399257_9399415	shorter intron
AT4G33270	16046107_16046491	16046099_16046491	shorter intron
AT4G33700	16177916_16178007	16177882_16178007	shorter intron
AT5G08185	2634392_2634771	2634349_2634771	shorter intron
AT5G10730	3392180_3392339	3392175_3392339	shorter intron
AT5G24450	8349970_8350383	8349970_8350528	shorter intron
AT5G25150	8679656_8679803	8679656_8679814	shorter intron
AT5G53050	21510422_21510500	21510407_21510500	shorter intron
AT5G60548	24339376_24339706	24339376_24339861	shorter intron
AT1G09020	2901873_2902036	2901783_2902036	shorter intron
AT3G47370	17454462_17454618	17454452_17454618	shorter intron
AT5G12390	4011028_4011111	4010989_4011111	shorter intron
AT1G20160	6991718_6991790	6991699_6991790	shorter intron
AT1G09280	2999337_2999425	2999244_2999425	shorter intron
AT1G55730	20833476_20833562	20833448_20833562	shorter intron
AT1G64880	24107388_24107464	24107388_24107472	shorter intron
AT1G67140	25111181_25111321	25111074_25111321	shorter intron
AT1G73950	27801852_27802202	27801843_27802202	shorter intron
AT2G40360	16856058_16856260	16856018_16856260	shorter intron
AT2G40600	16947515_16947602	16947509_16947602	shorter intron
AT3G05210	1480366_1480451	1480366_1480455	shorter intron
AT3G17880	6123800_6123960	6123800_6123981	shorter intron
AT3G23580	8460418_8460734	8460418_8460769	shorter intron
AT3G58760	21730574_21730684	21730574_21730725	shorter intron
AT4G25660	13084591_13084686	13084591_13084787	shorter intron
AT4G31810	15388171_15388250	15388166_15388250	shorter intron
AT5G42870	17186480_17186574	17186473_17186574	shorter intron
AT5G45760	18561229_18561330	18561229_18561517	shorter intron
AT5G53620	21782593_21782731	21782593_21782736	shorter intron
AT1G60960	22446714_22446902	22446708_22446902	shorter intron
AT5G52310	21241246_21241341	21241246_21241350	shorter intron
AT1G49970	18502014_18502109	18501990_18502109	shorter intron
AT1G03900	991747_992442	991747_992624	shorter intron
AT3G02540	534562_534644	534559_534644	shorter intron
AT3G02560	542575_542655	542575_542659	shorter intron
AT1G01650	233471_233547	233450_233547	shorter intron
AT1G28090	9796136_9796245	9796136_9796252	shorter intron
AT1G42470	15929728_15929813	15929728_15929865	shorter intron
AT1G76140	28574486_28574583	28574486_28574592	shorter intron
AT1G80950	30413822_30413956	30413815_30413956	shorter intron
AT2G16430	7121997_7122091	7121969_7122091	shorter intron
AT2G35510	14917968_14918092	14917433_14918092	shorter intron
AT2G40600	16947248_16947439	16947219_16947439	shorter intron
AT3G03790	963854_963962	963854_963971	shorter intron
AT3G54170	20056918_20057001	20056918_20057008	shorter intron
AT4G21910	11625743_11625821	11625732_11625821	shorter intron
AT3G20320	7089702_7089806	7089642_7089806	shorter intron
AT3G53460	19819601_19819691	19819583_19819691	shorter intron
AT2G37130	15598626_15599051	15598614_15599051	shorter intron
AT5G59950	24141235_24141332	24141235_24141337	shorter intron
AT5G16840	5536048_5536754	5536048_5536760	shorter intron
AT1G11860	4001453_4001797	4001453_4001800	shorter intron
AT3G07160	2275682_2276065	2275676_2276065	shorter intron
AT3G17240	5890171_5890267	5890168_5890267	shorter intron
AT5G07440	2356476_2356586	2356476_2356720	shorter intron
AT4G20260	10940827_10941547	10940827_10941576	shorter intron
AT1G49340	18260134_18260231	18260134_18260237	shorter intron
AT2G35010	14755170_14755260	14755170_14755264	shorter intron
AT2G44950	18547706_18547788	18547699_18547788	shorter intron
AT3G10060	3103688_3103773	3103688_3103781	shorter intron
AT3G11964	3802717_3802801	3802672_3802801	shorter intron
AT3G54880	20338006_20338400	20337881_20338400	shorter intron
AT4G01660	709734_709837	709734_709845	shorter intron
AT4G12790	7518956_7519325	7518914_7519325	shorter intron
AT4G12790	7518956_7519325	7518925_7519325	shorter intron
AT5G17010	5588360_5588637	5588323_5588637	shorter intron
AT5G36160	14233383_14233460	14233338_14233460	shorter intron
AT5G49880	20286872_20286967	20286872_20287006	shorter intron
AT5G27600	9745719_9745802	9745719_9745840	shorter intron
AT5G66140	26438120_26438504	26438115_26438504	shorter intron
AT4G14160	8171991_8172088	8171991_8172214	shorter intron
AT3G53970	19986305_19986388	19986305_19986396	shorter intron
AT4G15780	8980877_8981504	8980856_8981504	shorter intron
AT2G39900	16659644_16659727	16659644_16659732	shorter intron
AT5G14800	4787195_4787287	4787190_4787287	shorter intron
AT2G38170	15991073_15991172	15991069_15991172	shorter intron
AT3G24350	8838730_8838926	8838730_8838930	shorter intron
AT5G59090	23852682_23852762	23852667_23852762	shorter intron
AT3G18990	6550328_6551508	6550237_6551508	shorter intron
AT1G32230	11614551_11614658	11614551_11614664	shorter intron
AT5G10480	3299881_3299977	3299874_3299977	shorter intron
AT1G27520	9559468_9559593	9559468_9559658	shorter intron
AT1G30590	10839597_10839768	10839528_10839768	shorter intron
AT1G30590	10839597_10839768	10839547_10839768	shorter intron
AT1G60990	22463835_22463908	22463800_22463908	shorter intron
AT1G80640	30312142_30312380	30312142_30312473	shorter intron
AT2G36720	15398918_15399012	15398918_15399017	shorter intron
AT2G46830	19246044_19246122	19246044_19246131	shorter intron
AT3G10540	3291160_3291312	3291160_3291359	shorter intron
AT3G45770	16807033_16807147	16807022_16807147	shorter intron
AT4G00520	230854_231242	230854_231246	shorter intron
AT4G25230	12926531_12926628	12926531_12926652	shorter intron
AT5G40530	16235030_16235114	16235030_16235124	shorter intron
AT3G01120	41018_41135	41010_41135	shorter intron
AT4G28880	14252732_14252857	14252732_14252870	shorter intron
AT4G36250	17151538_17151628	17151538_17151661	shorter intron
AT1G62430	23108976_23109271	23108928_23109271	shorter intron
AT3G60070	22183757_22183864	22183703_22183864	shorter intron
AT4G11240	6848932_6849014	6848932_6849024	shorter intron
AT5G10560	3337466_3337552	3337461_3337552	shorter intron
AT3G57410	21248253_21248389	21248237_21248389	shorter intron
AT2G30695	13081132_13081295	13081123_13081295	shorter intron
AT4G15760	8974308_8974402	8974303_8974402	shorter intron
AT1G03457	861279_861367	861269_861367	shorter intron
AT1G77140	28986212_28986428	28986212_28986432	shorter intron
AT2G25920	11055177_11055266	11054975_11055266	shorter intron
AT2G37690	15805872_15806102	15805872_15806196	shorter intron
AT2G46930	19285661_19285744	19285661_19285751	shorter intron
AT3G44480	16095774_16095860	16095768_16095860	shorter intron
AT3G61540	22775428_22775504	22775428_22775520	shorter intron
AT4G37200	17510686_17510759	17510668_17510759	shorter intron
AT5G15880	5186327_5186430	5186327_5186437	shorter intron
AT5G18760	6259016_6259156	6258979_6259156	shorter intron
AT5G35170	13421874_13421958	13421874_13421974	shorter intron
AT5G48830	19800779_19800861	19800775_19800861	shorter intron
AT5G63180	25341591_25341953	25341585_25341953	shorter intron
AT5G63220	25354686_25354756	25354676_25354756	shorter intron
AT2G32090	13645152_13645262	13645152_13645269	shorter intron
AT3G57550	21307628_21307716	21307628_21307722	shorter intron
AT3G53890	19956081_19956295	19956063_19956295	shorter intron
AT1G27150	9430881_9430955	9430881_9430992	shorter intron
AT5G11450	3655395_3655486	3655395_3655490	shorter intron
AT2G24100	10246142_10246221	10246142_10246245	shorter intron
AT3G46590	17154742_17154830	17154742_17154835	shorter intron
AT5G53860	21868395_21868543	21868395_21868548	shorter intron
AT2G04690	1645391_1645472	1645391_1645490	shorter intron
AT4G21860	11600397_11600477	11600387_11600477	shorter intron
AT4G04910	2492348_2492419	2492344_2492419	shorter intron
AT5G48900	19828327_19828405	19828327_19828411	shorter intron
AT5G56950	23032790_23032917	23032790_23032929	shorter intron
AT1G29400	10292098_10292174	10292092_10292174	shorter intron
AT5G27350	9653658_9654036	9653658_9654072	shorter intron
AT1G03280	805653_805859	805653_805875	shorter intron
AT1G04830	1359252_1359380	1359247_1359380	shorter intron
AT1G13000	4436504_4436592	4436493_4436592	shorter intron
AT1G21980	7737562_7737646	7737562_7737650	shorter intron
AT1G30450	10765586_10765963	10765586_10766034	shorter intron
AT1G30500	10805154_10805232	10805142_10805232	shorter intron
AT1G58350	21664601_21664684	21664251_21664684	shorter intron
AT2G13650	5689627_5689953	5689562_5689953	shorter intron
AT2G25730	10970519_10970613	10970477_10970613	shorter intron
AT2G37500	15742343_15742420	15742339_15742420	shorter intron
AT2G42770	17799322_17799645	17799297_17799645	shorter intron
AT3G06330	1919486_1919574	1919486_1919611	shorter intron
AT4G04780	2433092_2433320	2433092_2433325	shorter intron
AT4G15830	8995828_8995942	8995819_8995942	shorter intron
AT4G25450	13013346_13013521	13013342_13013521	shorter intron
AT5G07360	2328167_2328272	2328146_2328272	shorter intron
AT5G22030	7291492_7291812	7291488_7291812	shorter intron
AT5G48640	19725237_19725386	19725030_19725386	shorter intron
AT5G57270	23202663_23202745	23202656_23202745	shorter intron
AT3G52400	19426290_19426461	19426267_19426461	shorter intron
AT2G35880	15063734_15063827	15063725_15063827	shorter intron
AT5G45130	18245862_18245959	18245862_18245966	shorter intron
AT1G74270	27928457_27928550	27928449_27928550	shorter intron
AT5G47700	19328728_19328869	19328726_19328869	shorter intron
AT5G62720	25193425_25193924	25193425_25193952	shorter intron
AT5G26280	9209185_9209269	9209185_9209338	shorter intron
AT2G34070	14387920_14388013	14387914_14388013	shorter intron
AT3G47836	17650506_17651611	17650503_17651611	shorter intron
AT5G66400	26518721_26518802	26518718_26518802	shorter intron
AT1G11960	4040996_4041081	4040907_4041081	shorter intron
AT1G47550	17458458_17458614	17458458_17458631	shorter intron
AT1G56230	21047029_21047112	21047019_21047112	shorter intron
AT1G63260	23468629_23468891	23468613_23468891	shorter intron
AT1G75370	28277546_28277621	28277541_28277621	shorter intron
AT2G20850	8978987_8979070	8978971_8979070	shorter intron
AT2G22570	9589983_9590080	9589970_9590080	shorter intron
AT2G25220	10743047_10743178	10743040_10743178	shorter intron
AT2G33210	14076686_14076782	14076671_14076782	shorter intron
AT2G47490	19488805_19488900	19488805_19488912	shorter intron
AT2G48120	19681027_19681105	19681027_19681117	shorter intron
AT3G13490	4398391_4398477	4398328_4398477	shorter intron
AT3G25190	9174862_9175311	9174862_9175314	shorter intron
AT3G27220	10052943_10053019	10052909_10053019	shorter intron
AT3G62010	22967595_22967794	22967595_22967803	shorter intron
AT4G00800	338942_339419	338886_339419	shorter intron
AT4G08690	5552155_5552231	5552131_5552231	shorter intron
AT4G10180	6348743_6348814	6348743_6348827	shorter intron
AT5G15730	5132045_5132124	5132045_5132130	shorter intron
AT5G20580	6962110_6962218	6962106_6962218	shorter intron
AT5G23090	7749446_7749599	7749446_7749638	shorter intron
AT1G28350	9944100_9944462	9944100_9944468	shorter intron
AT5G37850	15067646_15067864	15067646_15067888	shorter intron
AT1G16460	5622051_5622468	5622048_5622468	shorter intron
AT2G26910	11485480_11485551	11485480_11485561	shorter intron
AT5G13180	4197166_4197247	4197166_4197268	shorter intron
AT3G27430	10154864_10154975	10154864_10154977	shorter intron
AT1G32410	11693926_11694367	11693926_11694388	shorter intron
AT2G16370	7083175_7083313	7083171_7083313	shorter intron
AT2G18300	7953317_7953391	7953244_7953391	shorter intron
AT2G35610	14948546_14948633	14948523_14948633	shorter intron
AT5G42520	17001344_17001494	17001344_17001506	shorter intron
AT2G26910	11486951_11487027	11486951_11487043	shorter intron
AT4G29100	14342434_14343064	14342434_14343073	shorter intron
AT3G51820	19217661_19217734	19217657_19217734	shorter intron
AT1G48920	18100062_18100145	18100062_18100151	shorter intron
AT1G19700	6811023_6811110	6811019_6811110	shorter intron
AT1G53430	19937613_19937687	19937613_19937711	shorter intron
AT2G20390	8796660_8796767	8796653_8796767	shorter intron
AT2G31260	13326396_13327134	13326387_13327134	shorter intron
AT2G43640	18098689_18099027	18098661_18099027	shorter intron
AT3G24840	9067308_9067395	9067308_9067401	shorter intron
AT3G57170	21162799_21163120	21162773_21163120	shorter intron
AT3G62900	23253754_23253832	23253748_23253832	shorter intron
AT4G00050	17955_18029	17955_18034	shorter intron
AT4G13730	7971215_7971865	7971215_7971898	shorter intron
AT4G15540	8874349_8874446	8874349_8874522	shorter intron
AT5G15050	4872610_4872692	4872531_4872692	shorter intron
AT1G77840	29268555_29268866	29268555_29268977	shorter intron
AT2G29650	12675329_12675460	12675325_12675460	shorter intron
AT3G09900	3036006_3036097	3036006_3036115	shorter intron
AT4G21560	11469780_11470114	11469677_11470114	shorter intron
AT3G48000	17717849_17717947	17717803_17717947	shorter intron
AT5G53580	21766719_21766802	21766638_21766802	shorter intron
AT1G01140	65457_65562	65441_65562	shorter intron
AT5G35460	13673593_13673825	13673593_13673847	shorter intron
AT2G24500	10401966_10402042	10401875_10402042	shorter intron
AT5G37360	14807786_14807873	14807783_14807873	shorter intron
AT1G10600	3504935_3505015	3504935_3505018	shorter intron
AT1G11790	3983742_3983824	3983742_3983861	shorter intron
AT1G54390	20306217_20306423	20306213_20306423	shorter intron
AT1G60995	22466828_22466914	22466780_22466914	shorter intron
AT1G78460	29518944_29519033	29518935_29519033	shorter intron
AT1G80260	30176380_30176466	30176380_30176474	shorter intron
AT2G05210	1892212_1892283	1892212_1892300	shorter intron
AT2G39550	16502226_16502320	16502226_16502329	shorter intron
AT3G01850	300314_300406	300311_300406	shorter intron
AT3G05710	1686553_1686631	1686553_1686639	shorter intron
AT3G07170	2281123_2281220	2281123_2281227	shorter intron
AT3G15350	5168204_5168376	5168204_5168382	shorter intron
AT3G19260	6670586_6670712	6670555_6670712	shorter intron
AT3G28130	10466201_10467731	10466201_10468314	shorter intron
AT3G46100	16928747_16928841	16928719_16928841	shorter intron
AT4G16060	9094895_9095057	9094895_9095060	shorter intron
AT5G15730	5131604_5131682	5131604_5131692	shorter intron
AT5G20320	6867936_6868089	6867894_6868089	shorter intron
AT5G51640	20976604_20976969	20976506_20976969	shorter intron
AT5G51640	20976604_20976969	20976521_20976969	shorter intron
AT5G52880	21432996_21433522	21432970_21433522	shorter intron
AT5G53450	21688942_21689268	21688942_21689374	shorter intron
AT1G18450	6348824_6348898	6348824_6348901	shorter intron
AT1G27150	9431896_9431981	9431896_9431989	shorter intron
AT1G48240	17809481_17809589	17809477_17809589	shorter intron
AT5G47480	19260339_19260415	19260339_19260449	shorter intron
AT1G02280	450047_450150	450010_450150	shorter intron
AT1G03610	901707_901890	901707_901895	shorter intron
AT3G27310	10088793_10088990	10088762_10088990	shorter intron
AT5G59220	23895938_23896020	23895934_23896020	shorter intron
AT2G31350	13370195_13370305	13370195_13370471	shorter intron
AT3G52150	19342392_19342479	19342392_19342494	shorter intron
AT1G03910	997277_997417	997277_997421	shorter intron
AT1G15970	5487299_5487385	5487295_5487385	shorter intron
AT2G31450	13403117_13403358	13403113_13403358	shorter intron
AT2G32170	13667518_13667670	13667518_13667689	shorter intron
AT2G38980	16277966_16278049	16277834_16278049	shorter intron
AT2G46530	19105561_19105638	19105561_19105643	shorter intron
AT2G47240	19394525_19394621	19394525_19394631	shorter intron
AT2G48160	19691333_19691415	19691317_19691415	shorter intron
AT3G10050	3099916_3099993	3099896_3099993	shorter intron
AT4G01280	536705_536812	536705_536817	shorter intron
AT4G05330	2721235_2721319	2721226_2721319	shorter intron
AT5G01240	98804_98930	98804_98940	shorter intron
AT5G04540	1301494_1301610	1301487_1301610	shorter intron
AT5G17440	5752059_5752433	5752059_5752437	shorter intron
AT5G35330	13525280_13525641	13525276_13525641	shorter intron
AT2G14045	5906639_5906997	5906639_5907003	shorter intron
AT3G09810	3009927_3010122	3009927_3010138	shorter intron
AT2G44870	18503610_18503791	18503610_18503796	shorter intron
AT2G24020	10218986_10219208	10218980_10219208	shorter intron
AT5G45350	18382339_18382559	18382330_18382559	shorter intron
AT1G15030	5178096_5178176	5178096_5178183	shorter intron
AT3G60240	22262834_22263111	22262834_22263117	shorter intron
AT4G04955	2523068_2523139	2523064_2523139	shorter intron
AT5G44290	17841904_17841980	17841900_17841980	shorter intron
AT5G63800	25533400_25533486	25533400_25533493	shorter intron
AT5G32440	12077934_12078033	12077934_12078061	shorter intron
AT1G75760	28447394_28447466	28447375_28447466	shorter intron
AT5G47540	19283538_19283626	19283528_19283626	shorter intron
AT2G36290	15209811_15209898	15209753_15209898	shorter intron
AT1G05360	1564862_1565151	1564862_1565621	shorter intron
AT1G28320	9923614_9923702	9923608_9923702	shorter intron
AT1G31970	11481555_11481636	11481555_11481663	shorter intron
AT1G32150	11565673_11565943	11565673_11565986	shorter intron
AT1G48540	17950152_17950225	17950152_17950261	shorter intron
AT1G72330	27235920_27236004	27235920_27236038	shorter intron
AT2G26540	11289314_11289576	11289309_11289576	shorter intron
AT3G01350	136494_136577	136494_136582	shorter intron
AT3G07200	2292252_2292337	2292252_2292343	shorter intron
AT3G48860	18120585_18120770	18120585_18121152	shorter intron
AT4G01040	453996_454093	453996_454098	shorter intron
AT4G02430	1070418_1070525	1070418_1070535	shorter intron
AT4G11830	7118109_7118198	7118105_7118198	shorter intron
AT5G11030	3494830_3494985	3494826_3494985	shorter intron
AT5G61450	24711802_24711888	24711798_24711888	shorter intron
AT5G64560	25807698_25807791	25807683_25807791	shorter intron
AT3G60140	22219635_22219728	22219635_22219732	shorter intron
AT1G10410	3417900_3417992	3417893_3417992	shorter intron
AT4G15545	8876868_8876949	8876868_8876970	shorter intron
AT4G39350	18298239_18298334	18298239_18298339	shorter intron
AT3G29390	11291989_11292104	11291989_11292107	shorter intron
AT4G31800	15383365_15383488	15383365_15383491	shorter intron
AT5G24760	8496495_8496865	8496490_8496865	shorter intron
AT3G59360	21938422_21938888	21938418_21938888	shorter intron
AT1G51690	19169749_19169837	19169749_19169843	shorter intron
AT1G50200	18597752_18598016	18597741_18598016	shorter intron
AT3G52590	19506579_19506654	19506579_19506669	shorter intron
AT1G30490	10796475_10796546	10796453_10796546	shorter intron
AT1G30640	10860853_10861261	10860853_10861272	shorter intron
AT1G48460	17912815_17912930	17912815_17912938	shorter intron
AT1G59840	22027996_22028084	22027996_22028486	shorter intron
AT1G60440	22268587_22268751	22268579_22268751	shorter intron
AT1G69340	26065888_26066226	26065888_26066244	shorter intron
AT1G75710	28429393_28429480	28429393_28429498	shorter intron
AT2G16790	7284668_7284761	7284660_7284761	shorter intron
AT2G34710	14642091_14642164	14642080_14642164	shorter intron
AT2G40760	17011040_17011213	17011040_17011217	shorter intron
AT2G42160	17576772_17576855	17576726_17576855	shorter intron
AT3G14410	4817029_4817147	4817015_4817147	shorter intron
AT3G22170	7825456_7825779	7825422_7825779	shorter intron
AT5G09390	2915608_2915733	2915608_2915739	shorter intron
AT5G18550	6162243_6162369	6162243_6162376	shorter intron
AT5G20300	6856341_6856846	6856337_6856846	shorter intron
AT5G52520	21312935_21313087	21312935_21313091	shorter intron
AT2G26430	11245269_11245352	11245262_11245352	shorter intron
AT2G46910	19273657_19273738	19273657_19273741	shorter intron
AT2G46910	19273657_19273738	19273657_19273749	shorter intron
AT5G05580	1666059_1666165	1666059_1666169	shorter intron
AT5G19680	6650391_6650472	6650391_6650506	shorter intron
AT5G45280	18345707_18346860	18345707_18347346	shorter intron
AT4G29950	14657888_14657971	14657888_14657975	shorter intron
AT1G63940	23732545_23732627	23732545_23732638	shorter intron
AT5G13120	4164604_4164696	4164592_4164696	shorter intron
AT2G31810	13524810_13524964	13524810_13524971	shorter intron
AT3G15840	5358253_5358345	5358246_5358345	shorter intron
AT4G31170	15153839_15153947	15153421_15153947	shorter intron
AT4G11150	6801347_6801450	6801347_6801470	shorter intron
AT2G43680	18109139_18109278	18109139_18109283	shorter intron
AT1G64230	23833672_23833770	23833672_23833773	shorter intron
AT2G16900	7325412_7325885	7325377_7325885	shorter intron
AT4G33150	15991094_15991445	15991070_15991445	shorter intron
AT1G22430	7920267_7920422	7920267_7920429	shorter intron
AT1G09760	3160082_3160581	3160079_3160581	shorter intron
AT3G58750	21725096_21725205	21725089_21725205	shorter intron
AT5G25900	9036209_9036369	9036209_9036378	shorter intron
AT5G26280	9209872_9209964	9209872_9209972	shorter intron
AT1G04590	1259220_1259357	1259211_1259357	shorter intron
AT1G07980	2473597_2473683	2473593_2473683	shorter intron
AT1G30590	10839594_10839768	10839528_10839768	shorter intron
AT1G30590	10839594_10839768	10839547_10839768	shorter intron
AT1G32150	11567421_11567526	11567421_11567535	shorter intron
AT1G56720	21264848_21264921	21264831_21264921	shorter intron
AT1G62330	23048432_23048539	23048432_23048543	shorter intron
AT1G63470	23537827_23538367	23537679_23538367	shorter intron
AT1G73760	27740161_27740579	27740065_27740579	shorter intron
AT2G04340	1513614_1514387	1513614_1514394	shorter intron
AT2G27920	11886438_11886686	11886424_11886686	shorter intron
AT3G55330	20514855_20514936	20514843_20514936	shorter intron
AT4G24940	12824979_12825150	12824979_12825156	shorter intron
AT4G30993	15099411_15099503	15099411_15099525	shorter intron
AT4G37540	17640188_17640325	17640177_17640325	shorter intron
AT5G41960	16790369_16790469	16790369_16790492	shorter intron
AT5G43130	17316536_17316612	17316490_17316612	shorter intron
AT1G11480	3865137_3865255	3865134_3865255	shorter intron
AT2G26930	11493862_11494085	11493858_11494085	shorter intron
AT5G35730	13894278_13894355	13894278_13894534	shorter intron
AT5G48790	19780131_19780211	19780120_19780211	shorter intron
AT1G48240	17811060_17811285	17810656_17811285	shorter intron
AT5G46180	18719239_18719315	18719234_18719315	shorter intron
AT3G02740	591168_591257	591168_591316	shorter intron
AT4G30480	14897794_14897974	14897794_14897977	shorter intron
AT5G11860	3823666_3824192	3823662_3824192	shorter intron
AT5G13560	4362558_4362634	4362555_4362634	shorter intron
AT1G30270	10657322_10657400	10657322_10657403	shorter intron
AT5G03040	712419_712553	712409_712553	shorter intron
AT5G61790	24827861_24827958	24827858_24827958	shorter intron
AT5G64130	25664870_25664981	25664866_25664981	shorter intron
AT2G31610	13450414_13450496	13450414_13450503	shorter intron
AT1G06650	2036842_2036931	2036842_2036957	shorter intron
AT1G14350	4908654_4908819	4908654_4908922	shorter intron
AT1G15020	5174622_5174702	5174584_5174702	shorter intron
AT1G20890	7267083_7267226	7267071_7267226	shorter intron
AT1G34550	12648995_12649477	12648990_12649477	shorter intron
AT1G53290	19872829_19872913	19872829_19872919	shorter intron
AT1G60640	22338385_22338466	22338376_22338466	shorter intron
AT1G60640	22338385_22338466	22338382_22338466	shorter intron
AT1G65430	24305832_24306015	24305821_24306015	shorter intron
AT2G26260	11179177_11179998	11179177_11180086	shorter intron
AT2G30880	13143672_13143753	13143666_13143753	shorter intron
AT2G42040	17544485_17544587	17544485_17544625	shorter intron
AT3G03950	1021554_1021910	1021554_1021916	shorter intron
AT3G04605	1246947_1247259	1246947_1247607	shorter intron
AT3G25940	9495355_9495567	9495355_9495575	shorter intron
AT3G60810	22470716_22470799	22470716_22470801	shorter intron
AT3G60810	22470716_22470799	22470716_22470814	shorter intron
AT4G00440	197417_197502	197417_197511	shorter intron
AT4G17740	9869538_9869638	9869508_9869638	shorter intron
AT4G19045	10438559_10438639	10438553_10438639	shorter intron
AT4G36945	17421139_17421216	17420998_17421216	shorter intron
AT5G07950	2541146_2541238	2541141_2541238	shorter intron
AT5G08620	2797008_2797275	2797008_2797281	shorter intron
AT5G16870	5547660_5547917	5547655_5547917	shorter intron
AT1G32410	11693926_11694374	11693926_11694388	shorter intron
AT3G57800	21410704_21410775	21410696_21410775	shorter intron
AT2G37550	15755461_15755541	15755452_15755541	shorter intron
AT5G14240	4596794_4596893	4596786_4596893	shorter intron
AT5G66190	26452484_26452571	26452479_26452571	shorter intron
AT2G44490	18365723_18365795	18365723_18365807	shorter intron
AT5G53310	21634880_21635091	21634880_21635121	shorter intron
AT1G04140	1079780_1080232	1079774_1080232	shorter intron
AT5G65430	26149499_26149769	26149489_26149769	shorter intron
AT1G68370	25633104_25633300	25633100_25633300	shorter intron
AT4G15530	8866986_8867228	8866955_8867228	shorter intron
AT4G29080	14324354_14324433	14324349_14324433	shorter intron
AT5G42420	16969541_16969627	16969541_16969634	shorter intron
AT5G42250	16894148_16894243	16894148_16894253	shorter intron
AT3G63460	23434621_23434703	23434591_23434703	shorter intron
AT3G24160	8727613_8727731	8727613_8727738	shorter intron
AT1G22882	8098936_8099115	8098936_8099139	shorter intron
AT1G58227	21567027_21567121	21567027_21567126	shorter intron
AT1G68920	25916663_25916750	25916663_25916755	shorter intron
AT1G80930	30407114_30407217	30407082_30407217	shorter intron
AT2G42710	17784159_17784260	17784159_17784264	shorter intron
AT2G48060	19659458_19659541	19659389_19659541	shorter intron
AT3G07940	2530637_2530719	2530637_2530723	shorter intron
AT3G20740	7249958_7250049	7249948_7250049	shorter intron
AT3G22990	8164208_8164304	8164208_8164339	shorter intron
AT3G51270	19035708_19035852	19035708_19035875	shorter intron
AT4G15520	8863256_8863837	8863256_8863844	shorter intron
AT4G25320	12954933_12955295	12954933_12955313	shorter intron
AT4G36640	17278485_17279070	17278440_17279070	shorter intron
AT4G38730	18081716_18081803	18081659_18081803	shorter intron
AT5G10290	3235777_3235866	3235771_3235866	shorter intron
AT5G18860	6293121_6293208	6293121_6293248	shorter intron
AT5G24060	8132827_8133046	8132767_8133046	shorter intron
AT5G51340	20865803_20865941	20865803_20865948	shorter intron
AT5G55896	22631439_22631782	22627854_22631782	shorter intron
AT5G64170	25675572_25676551	25675568_25676551	shorter intron
AT1G04300	1153346_1153717	1153289_1153717	shorter intron
AT4G25230	12927262_12927334	12927262_12927349	shorter intron
AT5G22280	7375136_7375505	7375056_7375505	shorter intron
AT5G58220	23555313_23555397	23555308_23555397	shorter intron
AT1G36160	13536831_13536906	13536831_13536953	shorter intron
AT4G37010	17445239_17445318	17445239_17445321	shorter intron
AT1G06110	1853834_1853914	1853734_1853914	shorter intron
AT3G15690	5318463_5318586	5318463_5318611	shorter intron
AT5G63980	25610550_25610646	25610550_25610653	shorter intron
AT1G12800	4363825_4363914	4363820_4363914	shorter intron
AT2G39470	16477284_16477367	16477284_16477369	shorter intron
AT4G08390	5315233_5315322	5315233_5315325	shorter intron
AT3G08960	2730735_2730861	2730714_2730861	shorter intron
AT4G30890	15037106_15037178	15037034_15037178	shorter intron
AT5G49650	20154991_20155076	20154991_20155081	shorter intron
AT3G46780	17230333_17230501	17230333_17230515	shorter intron
AT4G17730	9865956_9866027	9865956_9866039	shorter intron
AT1G65590	24390722_24390822	24390722_24390895	shorter intron
AT2G01690	311827_311991	311820_311991	shorter intron
AT5G44720	18044656_18044744	18044656_18044779	shorter intron
AT4G11600	7010057_7010153	7010054_7010153	shorter intron
AT2G19830	8558005_8558099	8557999_8558099	shorter intron
AT1G12470	4255382_4255565	4255382_4255569	shorter intron
AT1G31930	11465198_11465726	11465198_11465750	shorter intron
AT1G47210	17301692_17301775	17301692_17301779	shorter intron
AT1G60270	22221961_22222039	22221950_22222039	shorter intron
AT1G64150	23810126_23810314	23810119_23810314	shorter intron
AT2G02500	671403_671478	671390_671478	shorter intron
AT2G27130	11595743_11596100	11595743_11596106	shorter intron
AT2G36630	15354663_15354894	15354626_15354894	shorter intron
AT3G49000	18162975_18163048	18162975_18163052	shorter intron
AT3G55850	20722041_20722116	20722037_20722116	shorter intron
AT4G21910	11627549_11628920	11627545_11628920	shorter intron
AT5G19620	6625463_6625642	6625463_6625646	shorter intron
AT5G37020	14630388_14630476	14630388_14630480	shorter intron
AT5G15550	5061605_5061846	5061596_5061846	shorter intron
AT5G53330	21639574_21639655	21639574_21639661	shorter intron
AT5G60600	24360332_24360405	24360332_24360412	shorter intron
AT5G57110	23116915_23117464	23116899_23117464	shorter intron
AT2G21620	9249846_9249930	9249846_9249933	shorter intron
AT5G12850	4056418_4057038	4056418_4057056	shorter intron
AT5G48545	19677035_19677544	19677035_19677693	shorter intron
AT1G07830	2422352_2422507	2422352_2422577	shorter intron
AT1G10290	3376470_3376552	3376470_3376560	shorter intron
AT2G46710	19194101_19194191	19194101_19194198	shorter intron
AT2G48100	19671286_19671384	19671286_19671390	shorter intron
AT3G05230	1493246_1493326	1493246_1493332	shorter intron
AT3G59950	22145391_22145637	22145371_22145637	shorter intron
AT4G13020	7605829_7605917	7605829_7605929	shorter intron
AT4G27080	13590194_13590500	13590194_13590505	shorter intron
AT5G18420	6106342_6106426	6106331_6106426	shorter intron
AT4G21790	11571503_11571608	11571503_11571629	shorter intron
AT4G33580	16140247_16140356	16140247_16140378	shorter intron
AT5G52470	21294309_21294557	21294309_21294731	shorter intron
AT1G47128	17284594_17285134	17284590_17285134	shorter intron
AT3G51260	19031259_19031788	19031259_19031793	shorter intron
AT2G20230	8726949_8727050	8726949_8727069	shorter intron
AT1G02960	668083_668172	668075_668172	shorter intron
AT1G03030	702184_702275	702184_702317	shorter intron
AT1G08750	2801161_2801267	2801161_2801340	shorter intron
AT1G19710	6815400_6815483	6815400_6815493	shorter intron
AT1G20270	7022647_7022732	7022644_7022732	shorter intron
AT1G33970	12350629_12350713	12350605_12350713	shorter intron
AT2G41310	17222383_17222491	17222383_17222500	shorter intron
AT3G04480	1196760_1197024	1196756_1197024	shorter intron
AT3G11880	3752192_3752330	3752192_3752337	shorter intron
AT3G18530	6374489_6374586	6374485_6374586	shorter intron
AT3G32940	13493157_13493243	13493059_13493243	shorter intron
AT5G12400	4015996_4016513	4015996_4016518	shorter intron
AT5G28900	10929903_10930037	10929903_10930040	shorter intron
AT5G51660	20981547_20981887	20981547_20981919	shorter intron
AT5G63660	25485747_25485895	25485747_25485900	shorter intron
AT1G05180	1501598_1501689	1501581_1501689	shorter intron
AT1G62640	23193509_23193589	23193509_23193659	shorter intron
AT2G02820	806485_806560	806479_806560	shorter intron
AT4G28030	13937927_13938000	13937894_13938000	shorter intron
AT5G50000	20343901_20343991	20343894_20343991	shorter intron
AT1G13560	4639474_4639569	4639469_4639569	shorter intron
AT3G47833	17648775_17648861	17648775_17648864	shorter intron
AT1G50250	18614880_18614990	18614872_18614990	shorter intron
AT5G66570	26568987_26569282	26568987_26569297	shorter intron
AT3G61440	22737144_22737225	22737144_22737243	shorter intron
AT5G22340	7396333_7396449	7396333_7396453	shorter intron
AT3G02880	636110_636296	636110_636305	shorter intron
AT1G48920	18100628_18100715	18100628_18100724	shorter intron
AT1G73480	27631637_27631720	27631637_27631738	shorter intron
AT2G26570	11299168_11299544	11299168_11299553	shorter intron
AT2G35630	14976461_14976539	14976461_14976577	shorter intron
AT2G37660	15796633_15796712	15796616_15796712	shorter intron
AT4G17170	9645070_9645157	9645058_9645157	shorter intron
AT1G08900	2852604_2852715	2852604_2852739	shorter intron
AT1G25290	8867906_8867976	8867906_8867984	shorter intron
AT1G31190	11146119_11146210	11146119_11146235	shorter intron
AT1G36280	13640759_13640835	13640759_13640842	shorter intron
AT1G66980	25001625_25001819	25001574_25001819	shorter intron
AT2G14255	6040627_6040715	6040627_6040719	shorter intron
AT2G15695	6835339_6835448	6835331_6835448	shorter intron
AT2G16990	7384250_7385434	7384250_7385443	shorter intron
AT2G16990	7387444_7387533	7387444_7387690	shorter intron
AT2G28360	12126165_12126314	12126157_12126314	shorter intron
AT2G35360	14890595_14890679	14890581_14890679	shorter intron
AT2G37520	15748941_15749021	15748935_15749021	shorter intron
AT3G14150	4692248_4692332	4692104_4692332	shorter intron
AT3G21110	7404179_7404268	7404173_7404268	shorter intron
AT3G21280	7479188_7479273	7479184_7479273	shorter intron
AT3G50380	18697454_18697778	18697433_18697778	shorter intron
AT3G61310	22691045_22691125	22691031_22691125	shorter intron
AT5G58700	23714041_23714134	23713968_23714134	shorter intron
AT2G36250	15200017_15200468	15199842_15200468	shorter intron
AT2G42130	17567729_17567823	17567729_17567827	shorter intron
AT3G06110	1843854_1843936	1843854_1843966	shorter intron
AT3G55270	20496260_20496578	20496260_20496630	shorter intron
AT3G58670	21704993_21705211	21704958_21705211	shorter intron
AT5G19390	6536668_6536776	6536668_6536784	shorter intron
AT2G26300	11197469_11197957	11197469_11197963	shorter intron
AT4G00710	292765_292844	292765_292875	shorter intron
AT4G25370	12974236_12974328	12974236_12974384	shorter intron
AT2G28800	12358178_12358261	12358148_12358261	shorter intron
AT4G31120	15134661_15134811	15134655_15134811	shorter intron
AT5G15450	5017923_5018027	5017914_5018027	shorter intron
AT2G03350	1020270_1020969	1020259_1020969	shorter intron
AT3G05420	1562640_1563070	1562640_1563077	shorter intron
AT3G59020	21811609_21811683	21811606_21811683	shorter intron
AT1G03040	705657_706100	705642_706100	shorter intron
AT2G07340	3046399_3046495	3046399_3046522	shorter intron
AT2G42780	17801214_17801317	17801214_17801324	shorter intron
AT4G24290	12594480_12594836	12594480_12594841	shorter intron
AT5G23310	7850711_7850808	7850711_7850817	shorter intron
AT4G36540	17244779_17244869	17244779_17244873	shorter intron
AT3G22240	7864570_7864644	7864553_7864644	shorter intron
AT2G19830	8559423_8559622	8559410_8559622	shorter intron
AT1G08900	2852779_2852905	2852779_2852936	shorter intron
AT1G11780	3977986_3978069	3977972_3978069	shorter intron
AT1G20410	7079281_7079353	7079262_7079353	shorter intron
AT1G27440	9529779_9530024	9529777_9530024	shorter intron
AT1G32490	11746764_11746862	11746734_11746862	shorter intron
AT1G77420	29094442_29094521	29094442_29094565	shorter intron
AT2G14255	6037211_6037281	6037211_6037303	shorter intron
AT2G41200	17171679_17171783	17171679_17171789	shorter intron
AT3G11290	3537305_3537695	3537268_3537695	shorter intron
AT3G11290	3537305_3537695	3537300_3537695	shorter intron
AT3G18160	6222171_6222325	6222171_6222332	shorter intron
AT3G27930	10371786_10371908	10371770_10371908	shorter intron
AT3G61710	22841869_22842102	22841861_22842102	shorter intron
AT4G34900	16625931_16626003	16625864_16626003	shorter intron
AT4G37080	17475207_17475294	17475207_17475298	shorter intron
AT5G09260	2877962_2878119	2877962_2878132	shorter intron
AT5G23890	8061775_8061847	8061775_8061857	shorter intron
AT5G26990	9492343_9492619	9492343_9492993	shorter intron
AT1G54390	20306799_20306897	20306778_20306897	shorter intron
AT4G33700	16178505_16179010	16178500_16179010	shorter intron
AT4G37200	17511003_17511074	17510987_17511074	shorter intron
AT2G33740	14269760_14269834	14269760_14269849	shorter intron
AT5G59420	23962977_23963078	23962977_23963083	shorter intron
AT5G45430	18407545_18408092	18407545_18408097	shorter intron
AT1G72370	27243219_27243294	27243207_27243294	shorter intron
AT4G14270	8218779_8218867	8218779_8218870	shorter intron
AT3G04940	1365723_1365830	1365723_1365885	shorter intron
AT5G42270	16904801_16904880	16904801_16904892	shorter intron
AT5G12040	3886417_3886773	3886417_3886779	shorter intron
AT3G26720	9818638_9818727	9818638_9818731	shorter intron
AT4G02450	1074678_1074784	1074669_1074784	shorter intron
AT1G04130	1075022_1075107	1075022_1075113	shorter intron
AT1G15290	5261537_5261622	5261530_5261622	shorter intron
AT1G51740	19190613_19191044	19190613_19191048	shorter intron
AT1G64970	24135185_24135635	24135179_24135635	shorter intron
AT1G76520	28715257_28715343	28715257_28715360	shorter intron
AT2G01818	354915_355361	354723_355361	shorter intron
AT2G20100	8680605_8680808	8680605_8681611	shorter intron
AT2G31280	13340467_13340540	13340467_13340705	shorter intron
AT2G36720	15398368_15398453	15398368_15398457	shorter intron
AT2G44420	18330637_18330845	18330637_18331132	shorter intron
AT2G45770	18852684_18852775	18852684_18852794	shorter intron
AT3G05760	1709427_1709619	1709427_1709645	shorter intron
AT3G05880	1755751_1756170	1755712_1756170	shorter intron
AT3G19400	6726525_6726629	6726525_6726642	shorter intron
AT3G43220	15200233_15200338	15200153_15200338	shorter intron
AT3G48720	18046959_18048434	18046959_18048468	shorter intron
AT4G24200	12560010_12560645	12559840_12560645	shorter intron
AT5G04480	1273459_1273560	1273454_1273560	shorter intron
AT5G22370	7406198_7406582	7406198_7406585	shorter intron
AT5G24580	8411545_8411744	8411536_8411744	shorter intron
AT5G44800	18085663_18085775	18085650_18085775	shorter intron
AT5G47020	19084668_19084751	19084668_19084761	shorter intron
AT5G56420	22852372_22852652	22852365_22852652	shorter intron
AT1G30590	10838955_10839056	10838946_10839056	shorter intron
AT1G42480	15938563_15938643	15938563_15938651	shorter intron
AT1G47570	17480129_17480220	17480129_17480237	shorter intron
AT1G70280	26466959_26467039	26466935_26467039	shorter intron
AT4G10430	6457721_6457798	6457711_6457798	shorter intron
AT4G17300	9684412_9684494	9684412_9684498	shorter intron
AT5G03650	934220_934413	934220_934419	shorter intron
AT4G21580	11476883_11476960	11476883_11476978	shorter intron
AT4G19200	10498960_10499258	10498960_10499266	shorter intron
AT1G75760	28448031_28448198	28447970_28448198	shorter intron
AT1G27385	9512220_9512570	9512217_9512570	shorter intron
AT1G14270	4875684_4875757	4875675_4875757	shorter intron
AT1G33780	12245645_12245826	12245631_12245826	shorter intron
AT1G34630	12686909_12687001	12686909_12687138	shorter intron
AT1G61660	22755224_22755319	22755215_22755319	shorter intron
AT1G76140	28571489_28571718	28571489_28571723	shorter intron
AT2G25870	11033746_11033833	11033746_11033837	shorter intron
AT2G39650	16528549_16528634	16528467_16528634	shorter intron
AT5G05180	1536318_1536919	1536318_1536939	shorter intron
AT5G13020	4131100_4131206	4131091_4131206	shorter intron
AT4G18970	10389532_10389617	10389525_10389617	shorter intron
AT3G49680	18422894_18422968	18422894_18422974	shorter intron
AT4G26870	13506944_13507018	13506944_13507022	shorter intron
AT1G79380	29862080_29862170	29862080_29862196	shorter intron
AT1G10570	3489777_3490054	3489777_3490089	shorter intron
AT1G22790	8069642_8070164	8069642_8070214	shorter intron
AT1G42540	15975540_15975631	15975540_15975744	shorter intron
AT1G59760	21987098_21987222	21987082_21987222	shorter intron
AT1G62960	23319133_23319211	23319073_23319211	shorter intron
AT1G67300	25194381_25194473	25194377_25194473	shorter intron
AT1G73020	27472557_27472638	27472530_27472638	shorter intron
AT2G01200	118888_118966	118888_118974	shorter intron
AT2G20020	8645257_8645462	8645257_8645466	shorter intron
AT2G22360	9497706_9498142	9497706_9498146	shorter intron
AT2G27460	11742085_11742179	11742085_11742183	shorter intron
AT2G41980	17525202_17525890	17525195_17525890	shorter intron
AT2G46060	18942680_18942767	18942662_18942767	shorter intron
AT3G03810	975095_975179	975040_975179	shorter intron
AT4G08460	5378822_5380530	5378809_5380530	shorter intron
AT4G31240	15177793_15177881	15177731_15177881	shorter intron
AT5G02170	430282_430376	430282_430484	shorter intron
AT5G27560	9733222_9733320	9733222_9733324	shorter intron
AT5G45710	18541097_18541502	18541097_18541565	shorter intron
AT5G63280	25368853_25368964	25368853_25369056	shorter intron
AT5G67440	26914626_26914703	26914606_26914703	shorter intron
AT1G70900	26731960_26732384	26731960_26732411	shorter intron
AT2G27210	11632275_11632665	11632275_11632680	shorter intron
AT2G35630	14978684_14978835	14978684_14978846	shorter intron
AT3G10450	3251610_3251694	3251610_3251704	shorter intron
AT3G58140	21530039_21530198	21530032_21530198	shorter intron
AT4G28250	14001081_14001388	14001063_14001388	shorter intron
AT1G03080	737625_737873	737438_737873	shorter intron
AT2G24765	10564083_10564457	10564083_10564461	shorter intron
AT4G26670	13453221_13453340	13453221_13453351	shorter intron
AT3G12760	4055955_4056055	4055955_4056060	shorter intron
AT5G32440	12077632_12077745	12077632_12077751	shorter intron
AT1G19600	6779781_6779868	6779781_6779872	shorter intron
AT5G14170	4570465_4570873	4570457_4570873	shorter intron
AT5G17840	5896286_5896917	5896266_5896917	shorter intron
AT5G03740	983115_983327	983115_983360	shorter intron
AT1G68590	25757869_25757944	25757860_25757944	shorter intron
AT1G76940	28903713_28903791	28903706_28903791	shorter intron
AT5G21160	7201011_7201094	7201006_7201094	shorter intron
AT2G17340	7542568_7542667	7542564_7542667	shorter intron
AT4G08290	5240556_5240638	5240556_5240646	shorter intron
AT1G14570	4983639_4983734	4983639_4983753	shorter intron
AT5G44190	17799404_17799602	17799404_17799610	shorter intron
AT3G26720	9822729_9822819	9822729_9822949	shorter intron
AT4G05160	2666014_2666108	2666014_2666118	shorter intron
AT5G03460	864581_865089	864581_865124	shorter intron
AT1G08465	2678603_2678678	2678603_2678693	shorter intron
AT1G25390	8907930_8908021	8907924_8908021	shorter intron
AT1G36280	13641297_13641374	13641297_13641381	shorter intron
AT1G51600	19134906_19135018	19134906_19135029	shorter intron
AT1G53165	19816514_19816662	19816514_19816666	shorter intron
AT2G18876	8170027_8170106	8170027_8170120	shorter intron
AT2G21340	9134057_9134139	9134057_9134148	shorter intron
AT2G21380	9146321_9146507	9146321_9146513	shorter intron
AT2G32000	13620498_13620663	13620454_13620663	shorter intron
AT3G05380	1541199_1541465	1541199_1541469	shorter intron
AT3G10550	3298158_3298335	3298148_3298335	shorter intron
AT3G17750	6073959_6074192	6073959_6074217	shorter intron
AT3G29760	11590125_11590237	11590115_11590237	shorter intron
AT4G03240	1424135_1424233	1424101_1424233	shorter intron
AT4G09560	6042722_6042851	6042716_6042851	shorter intron
AT4G15840	8997262_8997348	8997262_8997449	shorter intron
AT4G16770	9435020_9435103	9435005_9435103	shorter intron
AT4G24630	12716092_12716280	12716092_12716291	shorter intron
AT4G26310	13315082_13315233	13315079_13315233	shorter intron
AT5G09995	3125534_3125608	3125529_3125608	shorter intron
AT5G10870	3430931_3431019	3430926_3431019	shorter intron
AT5G49930	20310419_20310504	20310412_20310504	shorter intron
AT5G53450	21688942_21689189	21688942_21689374	shorter intron
AT5G59050	23839649_23839964	23839576_23839964	shorter intron
AT1G27520	9559152_9559229	9559152_9559248	shorter intron
AT5G64460	25774748_25774820	25774744_25774820	shorter intron
AT3G56040	20796388_20796468	20796378_20796468	shorter intron
AT3G59060	21828737_21828829	21828733_21828829	shorter intron
AT2G42910	17858151_17858263	17858151_17858269	shorter intron
AT5G13070	4147765_4148208	4147765_4148225	shorter intron
AT5G62900	25249507_25249617	25249507_25249622	shorter intron
AT2G20630	8898566_8898662	8898563_8898662	shorter intron
AT4G27800	13852778_13852870	13852740_13852870	shorter intron
AT5G52470	21295492_21296162	21295492_21296167	shorter intron
AT1G22200	7838305_7838392	7838281_7838392	shorter intron
AT1G22200	7838305_7838392	7838292_7838392	shorter intron
AT2G45260	18666001_18666276	18665991_18666276	shorter intron
AT2G18196	7921436_7922130	7921404_7922130	shorter intron
AT4G01900	823146_823238	823146_823259	shorter intron
AT5G05740	1724873_1724966	1724869_1724966	shorter intron
AT5G59090	23854605_23854688	23854599_23854688	shorter intron
AT1G78870	29651846_29651948	29651846_29651980	shorter intron
AT3G04830	1326963_1327197	1326963_1327209	shorter intron
AT5G14260	4604043_4604247	4604043_4604251	shorter intron
AT3G60130	22210896_22210987	22210896_22210991	shorter intron
AT5G02240	452105_452177	452105_452182	shorter intron
AT2G37340	15670953_15671031	15670947_15671031	shorter intron
AT2G14880	6393803_6394532	6393788_6394532	shorter intron
AT1G08910	2859111_2859192	2859111_2859202	shorter intron
AT1G15790	5439394_5439539	5439364_5439539	shorter intron
AT1G17680	6079257_6079536	6079257_6079552	shorter intron
AT1G52000	19335730_19336079	19335727_19336079	shorter intron
AT1G64990	24142815_24143322	24142809_24143322	shorter intron
AT2G24630	10472385_10472463	10472372_10472463	shorter intron
AT3G05727	1693683_1693758	1693683_1693803	shorter intron
AT3G14860	4999410_4999523	4999351_4999523	shorter intron
AT3G14860	4999410_4999523	4999354_4999523	shorter intron
AT3G55630	20636795_20636894	20636795_20636897	shorter intron
AT4G09680	6118077_6118152	6118077_6118163	shorter intron
AT4G25990	13192302_13192565	13192297_13192565	shorter intron
AT4G30900	15040438_15040962	15040438_15040992	shorter intron
AT4G34390	16443048_16443129	16443048_16443169	shorter intron
AT5G03330	808642_808739	808642_808776	shorter intron
AT5G04900	1436334_1436418	1436334_1436422	shorter intron
AT5G05570	1661962_1662047	1661962_1662052	shorter intron
AT5G10490	3302954_3303087	3302951_3303087	shorter intron
AT5G15880	5186620_5186711	5186620_5186735	shorter intron
AT5G37500	14893315_14894695	14893188_14894695	shorter intron
AT5G54730	22234424_22234503	22234419_22234503	shorter intron
AT5G63420	25403615_25403817	25403615_25403821	shorter intron
AT1G13450	4613890_4614197	4613517_4614197	shorter intron
AT2G39890	16656718_16656795	16656718_16656799	shorter intron
AT4G36480	17220416_17220507	17220416_17220518	shorter intron
AT3G23940	8650661_8650746	8650661_8650752	shorter intron
AT4G33360	16068796_16068868	16068711_16068868	shorter intron
AT2G45540	18767190_18767451	18767167_18767451	shorter intron
AT5G45550	18462307_18463116	18462307_18463123	shorter intron
AT1G55260	20615915_20616045	20615915_20616054	shorter intron
AT4G05320	2718255_2718558	2718255_2718564	shorter intron
AT1G63940	23732904_23732990	23732904_23733002	shorter intron
AT3G09630	2954920_2955330	2954920_2955333	shorter intron
AT2G04842	1700658_1701016	1700628_1701016	shorter intron
AT2G04842	1700658_1701016	1700633_1701016	shorter intron
AT5G13070	4148504_4148798	4148504_4148899	shorter intron
AT5G45430	18411423_18411499	18411423_18411505	shorter intron
AT2G24260	10320899_10321440	10320895_10321440	shorter intron
AT1G55360	20668093_20668325	20668086_20668325	shorter intron
AT1G14410	4929973_4930105	4929951_4930105	shorter intron
AT1G22970	8132040_8132124	8131864_8132124	shorter intron
AT1G27630	9613061_9613141	9613061_9613144	shorter intron
AT1G49040	18145156_18145470	18145149_18145470	shorter intron
AT1G65040	24163380_24163506	24163377_24163506	shorter intron
AT1G77080	28958664_28958744	28958664_28958782	shorter intron
AT2G38280	16033655_16033741	16033648_16033741	shorter intron
AT4G34370	16435032_16435112	16435032_16435119	shorter intron
AT5G13400	4298767_4298853	4298752_4298853	shorter intron
AT2G21410	9166864_9166950	9166864_9166957	shorter intron
AT4G13250	7685916_7686007	7685910_7686007	shorter intron
AT1G10950	3662837_3663196	3662837_3663296	shorter intron
AT2G34750	14662501_14662587	14662497_14662587	shorter intron
AT5G22580	7502834_7502926	7502834_7502934	shorter intron
AT1G06070	1837145_1837427	1837140_1837427	shorter intron
AT1G17450	5995118_5995212	5995034_5995212	shorter intron
AT1G17830	6137118_6137202	6137109_6137202	shorter intron
AT1G23330	8280820_8280897	8280777_8280897	shorter intron
AT1G56500	21166149_21166244	21166149_21166251	shorter intron
AT1G76380	28653457_28653568	28653454_28653568	shorter intron
AT2G11000	4342416_4342508	4342406_4342508	shorter intron
AT2G22370	9501565_9501641	9501527_9501641	shorter intron
AT2G32900	13956592_13956682	13956592_13956764	shorter intron
AT3G03560	854753_854858	854729_854858	shorter intron
AT3G05510	1596878_1596975	1596878_1596992	shorter intron
AT3G08960	2733011_2733132	2733004_2733132	shorter intron
AT3G09150	2803887_2804069	2803887_2804075	shorter intron
AT3G11750	3715553_3715855	3715481_3715855	shorter intron
AT3G14130	4687412_4687504	4687397_4687504	shorter intron
AT3G26920	9920764_9920974	9920764_9921044	shorter intron
AT3G51280	19037678_19037763	19037678_19037823	shorter intron
AT3G54790	20284376_20284934	20284171_20284934	shorter intron
AT3G56250	20866942_20867220	20866942_20867224	shorter intron
AT3G61100	22611149_22611256	22611147_22611256	shorter intron
AT4G08320	5253297_5253387	5253297_5253397	shorter intron
AT4G16444	9274863_9274935	9274828_9274935	shorter intron
AT4G18880	10348753_10348829	10348745_10348829	shorter intron
AT4G37080	17473471_17473662	17473471_17473666	shorter intron
AT4G39370	18307047_18307133	18307047_18307140	shorter intron
AT5G04520	1290363_1290438	1290358_1290438	shorter intron
AT5G11840	3813835_3813953	3813731_3813953	shorter intron
AT5G16520	5395935_5396059	5395931_5396059	shorter intron
AT5G17520	5773079_5773151	5773064_5773151	shorter intron
AT5G33280	12549696_12549779	12549696_12549874	shorter intron
AT5G43630	17526860_17527255	17526860_17527258	shorter intron
AT5G46560	18888701_18888802	18888701_18888892	shorter intron
AT5G67530	26942053_26942134	26942053_26942147	shorter intron
AT1G67310	25202508_25202603	25202480_25202603	shorter intron
AT2G16940	7345198_7345399	7345092_7345399	shorter intron
AT5G26570	9264545_9264672	9264545_9264678	shorter intron
AT1G68670	25782477_25782564	25782477_25782573	shorter intron
AT4G19490	10622394_10622630	10622394_10622634	shorter intron
AT4G28860	14248479_14248662	14248479_14248665	shorter intron
AT1G08920	2867593_2867682	2867593_2867686	shorter intron
AT1G55520	20727487_20727827	20727485_20727827	shorter intron
AT2G14750	6315287_6315408	6315287_6315418	shorter intron
AT5G56290	22787189_22787284	22787189_22787291	shorter intron
AT1G20693	7178377_7178469	7178377_7178475	shorter intron
AT1G64720	24047309_24047380	24047296_24047380	shorter intron
AT5G41080	16441928_16442010	16441928_16442016	shorter intron
AT4G34110	16338528_16338794	16338528_16338800	shorter intron
AT1G32460	11738293_11738842	11738293_11738852	shorter intron
AT2G27450	11737833_11737946	11737824_11737946	shorter intron
AT3G20250	7062714_7063162	7062601_7063162	shorter intron
AT3G51370	19070813_19071417	19070813_19071565	shorter intron
AT3G13930	4599624_4599702	4599624_4599718	shorter intron
AT1G03430	848228_848366	848228_848384	shorter intron
AT1G64860	24100557_24100637	24100557_24100642	shorter intron
AT2G22480	9547043_9547162	9547043_9547173	shorter intron
AT4G32250	15571207_15571430	15571200_15571430	shorter intron
AT5G10490	3304105_3304642	3303982_3304642	shorter intron
AT4G13590	7902275_7902374	7902265_7902374	shorter intron
AT3G11710	3702385_3702472	3702373_3702472	shorter intron
AT5G66040	26410646_26410731	26410646_26410739	shorter intron
AT1G07010	2153324_2153491	2153324_2153503	shorter intron
AT1G08550	2707678_2707754	2707678_2707787	shorter intron
AT1G16020	5499080_5499191	5499080_5499209	shorter intron
AT1G26370	9124866_9124963	9124855_9124963	shorter intron
AT1G56500	21164713_21164791	21164713_21164798	shorter intron
AT2G06210	2435035_2435130	2435031_2435130	shorter intron
AT2G45500	18750872_18751049	18750868_18751049	shorter intron
AT3G01060	17649_17722	17625_17722	shorter intron
AT3G11960	3791411_3791530	3791411_3791572	shorter intron
AT3G45100	16505896_16505990	16505896_16506004	shorter intron
AT3G61220	22663045_22663137	22663045_22663148	shorter intron
AT4G01750	757744_757823	757744_757857	shorter intron
AT4G02740	1218960_1219033	1218951_1219033	shorter intron
AT4G27100	13595935_13596542	13595935_13596575	shorter intron
AT5G05620	1681352_1681460	1681352_1681476	shorter intron
AT5G06100	1839954_1840135	1839954_1840140	shorter intron
AT5G10290	3237576_3237669	3237566_3237669	shorter intron
AT5G22320	7389380_7389452	7389332_7389452	shorter intron
AT5G27360	9657892_9658587	9657892_9658594	shorter intron
AT5G27950	9986055_9986134	9986055_9986166	shorter intron
AT5G38000	15142312_15142482	15142312_15142539	shorter intron
AT5G51700	21002041_21002139	21002030_21002139	shorter intron
AT5G58970	23810243_23810349	23810237_23810349	shorter intron
AT1G29890	10464749_10464931	10464749_10465031	shorter intron
AT3G57000	21092368_21092593	21092368_21092609	shorter intron
AT4G24590	12697113_12697216	12697113_12697219	shorter intron
AT5G27380	9668335_9668424	9668327_9668424	shorter intron
AT5G61380	24676422_24676571	24676422_24676575	shorter intron
AT5G14260	4603878_4603952	4603878_4604247	shorter intron
AT3G55460	20563315_20563399	20563315_20563419	shorter intron
AT3G63260	23374109_23374196	23374102_23374196	shorter intron
AT4G24160	12541329_12541497	12541329_12541505	shorter intron
AT1G77440	29097453_29097809	29097453_29097813	shorter intron
AT2G26910	11482989_11483167	11482989_11483174	shorter intron
AT5G24650	8437626_8438189	8437626_8438200	shorter intron
AT1G08800	2813423_2813551	2813023_2813551	shorter intron
AT1G22440	7923532_7923649	7923532_7923656	shorter intron
AT2G19940	8614274_8614347	8614274_8614372	shorter intron
AT2G20725	8935171_8935258	8935162_8935258	shorter intron
AT4G18060	10028270_10028343	10028263_10028343	shorter intron
AT4G35920	17014523_17015075	17014410_17015075	shorter intron
AT1G25420	8916191_8916360	8916191_8916364	shorter intron
AT2G40140	16772254_16772528	16772254_16772532	shorter intron
AT1G01320	129061_129852	129044_129852	shorter intron
AT5G54750	22241586_22242063	22241586_22242070	shorter intron
AT5G19860	6714581_6715339	6714577_6715339	shorter intron
AT4G00780	334804_334883	334804_334937	shorter intron
AT5G65640	26238423_26238553	26238423_26238563	shorter intron
AT5G65950	26381233_26381322	26381233_26381338	shorter intron
AT1G25230	8840700_8840808	8840690_8840808	shorter intron
AT1G02145	405111_405229	405111_405241	shorter intron
AT1G11130	3724602_3724675	3724602_3724685	shorter intron
AT1G13570	4643059_4643129	4642995_4643129	shorter intron
AT1G67140	25108003_25108226	25107990_25108226	shorter intron
AT1G67570	25326712_25326795	25326712_25326809	shorter intron
AT2G17033	7401236_7401632	7401236_7401687	shorter intron
AT2G22980	9782892_9782997	9782892_9783002	shorter intron
AT2G33480	14181790_14181878	14181790_14181884	shorter intron
AT2G33480	14181790_14181878	14181790_14181907	shorter intron
AT2G39110	16320765_16320843	16320765_16320854	shorter intron
AT2G46180	18970789_18970876	18970783_18970876	shorter intron
AT3G42950	15015788_15015913	15015788_15015922	shorter intron
AT3G51250	19029630_19030056	19029630_19030061	shorter intron
AT3G56980	21087062_21087167	21087059_21087167	shorter intron
AT3G59100	21848908_21849019	21848908_21849032	shorter intron
AT4G13150	7650718_7650790	7650705_7650790	shorter intron
AT4G13460	7826742_7826853	7825789_7826853	shorter intron
AT4G27020	13569813_13570126	13569683_13570126	shorter intron
AT5G09820	3056169_3056255	3056161_3056255	shorter intron
AT5G27395	9673891_9674008	9673840_9674008	shorter intron
AT5G47455	19251197_19251657	19251197_19252205	shorter intron
AT5G48030	19469590_19469666	19469558_19469666	shorter intron
AT5G48250	19561849_19561932	19561819_19561932	shorter intron
AT5G48830	19800438_19800518	19800435_19800518	shorter intron
AT5G51660	20982933_20983040	20982933_20983050	shorter intron
AT5G56380	22840438_22840569	22840139_22840569	shorter intron
AT5G63950	25596231_25596486	25596180_25596486	shorter intron
AT1G04970	1413143_1413239	1413143_1413267	shorter intron
AT1G10090	3295381_3295947	3295339_3295947	shorter intron
AT1G27630	9612672_9612925	9612672_9612932	shorter intron
AT1G55090	20557270_20557354	20557270_20557365	shorter intron
AT2G19950	8620715_8620808	8620706_8620808	shorter intron
AT2G21660	9265584_9265715	9265485_9265715	shorter intron
AT2G22240	9453509_9453580	9453507_9453580	shorter intron
AT5G22780	7591122_7591208	7591117_7591208	shorter intron
AT1G27320	9488850_9489051	9488850_9489055	shorter intron
AT5G18280	6052804_6052910	6052794_6052910	shorter intron
AT5G25760	8968321_8968402	8968321_8968406	shorter intron
AT2G43790	18140333_18140520	18140333_18140526	shorter intron
AT1G10950	3661260_3661340	3661260_3661365	shorter intron
AT1G57680	21364117_21364496	21364019_21364496	shorter intron
AT1G14120	4834879_4835013	4834837_4835013	shorter intron
AT5G46250	18756656_18756757	18756656_18756776	shorter intron
AT1G17760	6116114_6116217	6116096_6116217	shorter intron
AT1G21690	7618044_7618269	7618044_7618322	shorter intron
AT1G34550	12647847_12648177	12647838_12648177	shorter intron
AT1G61660	22755030_22755115	22754835_22755115	shorter intron
AT5G62950	25262496_25262597	25262489_25262597	shorter intron
AT4G33625	16153186_16153264	16153183_16153264	shorter intron
AT1G22430	7921129_7921224	7921129_7921231	shorter intron
AT2G29960	12769398_12769480	12769368_12769480	shorter intron
AT4G00860	359876_360380	359870_360380	shorter intron
AT2G39080	16310839_16311131	16310829_16311131	shorter intron
AT1G05900	1789246_1789358	1789246_1789362	shorter intron
AT1G08030	2490427_2491012	2490424_2491012	shorter intron
AT1G09195	2968759_2968969	2968537_2968969	shorter intron
AT1G10900	3636515_3637022	3636484_3637022	shorter intron
AT1G10900	3636515_3637022	3636506_3637022	shorter intron
AT1G34120	12428804_12428879	12428804_12428882	shorter intron
AT1G48430	17904916_17905065	17904704_17905065	shorter intron
AT1G63490	23546798_23546890	23546757_23546890	shorter intron
AT1G63490	23546798_23546890	23546790_23546890	shorter intron
AT1G74160	27887873_27887955	27887873_27887961	shorter intron
AT2G16990	7386117_7386202	7386117_7386376	shorter intron
AT2G38660	16166978_16167333	16166978_16167368	shorter intron
AT2G39110	16319789_16320028	16319789_16320033	shorter intron
AT2G42280	17611646_17611729	17611615_17611729	shorter intron
AT4G10030	6271975_6272048	6271962_6272048	shorter intron
AT4G27490	13740959_13741149	13740959_13741189	shorter intron
AT4G32270	15576002_15576209	15575993_15576209	shorter intron
AT5G13760	4442580_4442758	4442580_4442852	shorter intron
AT5G22800	7619127_7619230	7618677_7619230	shorter intron
AT5G40440	16182251_16182337	16182251_16182372	shorter intron
AT5G42670	17108427_17108507	17108427_17108525	shorter intron
AT5G58760	23732030_23732106	23732019_23732106	shorter intron
AT5G66250	26468712_26469043	26468712_26469086	shorter intron
AT1G14270	4875338_4875423	4875334_4875423	shorter intron
AT1G15290	5260463_5260548	5260456_5260548	shorter intron
AT1G17130	5855036_5855137	5855036_5855173	shorter intron
AT1G60200	22202564_22202672	22202555_22202672	shorter intron
AT2G19080	8262978_8263531	8262978_8263582	shorter intron
AT5G60450	24310686_24310808	24310678_24310808	shorter intron
AT1G49340	18256259_18256432	18256259_18256436	shorter intron
AT3G10420	3241806_3242004	3241806_3242008	shorter intron
AT1G14570	4986585_4986663	4986585_4986665	shorter intron
AT2G01600	269873_269968	269873_269976	shorter intron
AT1G25490	8951311_8951673	8951311_8951745	shorter intron
AT3G47340	17439045_17439124	17439039_17439124	shorter intron
AT5G52882	21436479_21436580	21436472_21436580	shorter intron
AT1G17470	6003009_6003415	6003009_6003419	shorter intron
AT4G16660	9380416_9380494	9380416_9380499	shorter intron
AT5G52530	21318398_21318490	21318398_21318509	shorter intron
AT3G53020	19661145_19661248	19661046_19661248	shorter intron
AT1G13450	4613517_4613754	4613472_4613754	shorter intron
AT1G51940	19298090_19298201	19298082_19298201	shorter intron
AT3G02450	503909_503986	503905_503986	shorter intron
AT3G45040	16474927_16475004	16474876_16475004	shorter intron
AT4G34020	16298986_16299208	16298982_16299208	shorter intron
AT5G12170	3932086_3933437	3932086_3933496	shorter intron
AT5G58970	23809644_23809745	23809583_23809745	shorter intron
AT1G58440	21714578_21714653	21714574_21714653	shorter intron
AT5G12370	4003081_4003159	4003066_4003159	shorter intron
AT1G08640	2748777_2749190	2748767_2749190	shorter intron
AT4G02840	1264941_1265901	1264941_1265907	shorter intron
AT1G01920	319297_319371	319297_319389	shorter intron
AT1G02300	454064_454169	454064_454196	shorter intron
AT1G11390	3835670_3835749	3835543_3835749	shorter intron
AT1G60620	22332926_22333052	22332926_22333056	shorter intron
AT1G67840	25434823_25434898	25434823_25434902	shorter intron
AT1G71790	26997739_26997826	26997739_26997841	shorter intron
AT2G22540	9580599_9581505	9580599_9581516	shorter intron
AT2G32430	13772181_13772267	13772181_13772276	shorter intron
AT2G41980	17524818_17524933	17524815_17524933	shorter intron
AT2G42160	17576556_17576656	17576547_17576656	shorter intron
AT3G03420	813243_813325	813243_813335	shorter intron
AT3G06290	1903291_1903398	1903151_1903398	shorter intron
AT3G06820	2152324_2152416	2152215_2152416	shorter intron
AT3G13960	4610069_4610152	4610069_4610156	shorter intron
AT3G18600	6401095_6401169	6401088_6401169	shorter intron
AT3G23790	8575421_8575732	8575421_8575738	shorter intron
AT3G45240	16573244_16573617	16573241_16573617	shorter intron
AT4G17420	9723200_9723344	9723170_9723344	shorter intron
AT4G21534	11457510_11457604	11457510_11457622	shorter intron
AT4G27820	13859446_13859537	13859441_13859537	shorter intron
AT5G04320	1210599_1210697	1210599_1210704	shorter intron
AT5G10070	3149603_3149693	3149598_3149693	shorter intron
AT5G21222	7211129_7211703	7211129_7211719	shorter intron
AT5G24470	8358066_8358320	8358057_8358320	shorter intron
AT5G47970	19423685_19423792	19423685_19423797	shorter intron
AT5G59050	23841829_23841977	23841811_23841977	shorter intron
AT5G60100	24198252_24198345	24198249_24198345	shorter intron
AT5G57580	23317721_23317950	23317652_23317950	shorter intron
AT1G51730	19188007_19188093	19188002_19188093	shorter intron
AT5G09330	2895063_2895310	2895044_2895310	shorter intron
AT1G23440	8323707_8323779	8323707_8323809	shorter intron
AT4G34110	16338933_16339166	16338933_16339231	shorter intron
AT1G20696	7181070_7181156	7181070_7181159	shorter intron
AT1G67480	25276905_25276998	25276905_25277004	shorter intron
AT3G11770	3722108_3722594	3722099_3722594	shorter intron
AT5G09870	3077256_3077392	3077256_3077397	shorter intron
AT5G19000	6344366_6344459	6344366_6344530	shorter intron
AT5G61210	24623524_24623947	24623524_24623951	shorter intron
AT4G13660	7946631_7947238	7946631_7947254	shorter intron
AT1G12900	4394149_4394241	4394130_4394241	shorter intron
AT2G17480	7592872_7592968	7592862_7592968	shorter intron
AT2G29510	12634732_12635140	12634732_12635175	shorter intron
AT3G02830	615175_615270	615175_615298	shorter intron
AT3G12150	3878014_3878233	3878008_3878233	shorter intron
AT3G22990	8164475_8164557	8164475_8164561	shorter intron
AT5G06780	2096411_2096811	2096408_2096811	shorter intron
AT5G07910	2522685_2522762	2522656_2522762	shorter intron
AT5G44730	18046175_18046255	18046171_18046255	shorter intron
AT3G57520	21289830_21289928	21289768_21289928	shorter intron
AT2G47000	19310751_19310833	19310747_19310833	shorter intron
AT1G75220	28229735_28229838	28229714_28229838	shorter intron
AT5G54760	22243987_22244686	22243987_22244693	shorter intron
AT3G05560	1614269_1614625	1614269_1614630	shorter intron
AT3G23700	8533076_8533147	8532964_8533147	shorter intron
AT5G20990	7131061_7131156	7131042_7131156	shorter intron
AT2G16950	7357494_7357570	7357494_7357575	shorter intron
AT3G48970	18153174_18153290	18153167_18153290	shorter intron
AT3G56190	20847624_20847709	20847620_20847709	shorter intron
AT5G19220	6465988_6466066	6465963_6466066	shorter intron
AT1G04400	1187165_1187259	1187156_1187259	shorter intron
AT1G08910	2858555_2858652	2858555_2858994	shorter intron
AT1G16670	5697558_5697809	5697558_5697815	shorter intron
AT1G16710	5718816_5718975	5718816_5719004	shorter intron
AT1G17940	6171119_6171257	6171112_6171257	shorter intron
AT1G21790	7655171_7655361	7655171_7655480	shorter intron
AT1G43690	16478926_16480423	16478926_16480429	shorter intron
AT1G51140	18944004_18944087	18943991_18944087	shorter intron
AT1G53650	20029467_20029590	20029463_20029590	shorter intron
AT1G58400	21698168_21698238	21698138_21698238	shorter intron
AT1G60860	22407505_22407591	22407489_22407591	shorter intron
AT1G63640	23595189_23595604	23595119_23595604	shorter intron
AT1G73950	27801030_27801172	27801022_27801172	shorter intron
AT2G07690	3526830_3526906	3526824_3526906	shorter intron
AT2G30990	13188703_13188795	13188693_13188795	shorter intron
AT2G35450	14903590_14903679	14903573_14903679	shorter intron
AT3G21290	7485236_7485560	7485236_7485663	shorter intron
AT3G44670	16219320_16219408	16219320_16219413	shorter intron
AT3G49600	18382058_18382514	18382054_18382514	shorter intron
AT3G59320	21926136_21926247	21926033_21926247	shorter intron
AT4G08460	5378833_5380530	5378809_5380530	shorter intron
AT4G09350	5931741_5931826	5931733_5931826	shorter intron
AT4G10570	6525816_6525892	6525794_6525892	shorter intron
AT4G20930	11199395_11199525	11199386_11199525	shorter intron
AT4G32160	15529670_15529953	15529670_15529961	shorter intron
AT5G03910	1056392_1056514	1056388_1056514	shorter intron
AT5G05435	1607061_1607140	1607061_1607199	shorter intron
AT5G11350	3621685_3621770	3621685_3621775	shorter intron
AT5G13530	4353034_4353148	4353034_4353154	shorter intron
AT5G17890	5919290_5919374	5919290_5919486	shorter intron
AT5G49930	20308831_20308939	20308825_20308939	shorter intron
AT5G50020	20352452_20352841	20352452_20352894	shorter intron
AT1G22020	7755667_7755819	7755667_7755824	shorter intron
AT1G28960	10110023_10110161	10109977_10110161	shorter intron
AT2G23420	9972204_9972291	9972204_9972295	shorter intron
AT2G25830	11020238_11020522	11020049_11020522	shorter intron
AT4G15110	8632344_8632422	8632289_8632422	shorter intron
AT4G34660	16547780_16548234	16547711_16548234	shorter intron
AT5G12130	3920889_3920980	3920889_3920996	shorter intron
AT2G41560	17335631_17337008	17335472_17337008	shorter intron
AT2G45330	18687313_18687391	18687313_18687413	shorter intron
AT5G58220	23554941_23555155	23554866_23555155	shorter intron
AT2G16060	6983134_6983212	6983118_6983212	shorter intron
AT3G18080	6191959_6192065	6191959_6192086	shorter intron
AT3G23430	8389858_8389939	8389850_8389939	shorter intron
AT5G53330	21639824_21640241	21639824_21640253	shorter intron
AT5G64300	25719152_25719232	25719152_25719261	shorter intron
AT2G39190	16352268_16352625	16352268_16352629	shorter intron
AT3G18000	6156958_6157048	6156958_6157080	shorter intron
AT4G03390	1493778_1493866	1493767_1493866	shorter intron
AT5G07440	2356016_2356126	2356016_2356142	shorter intron
AT1G66280	24708883_24709211	24708879_24709211	shorter intron
AT1G43900	16655388_16655472	16655388_16655475	shorter intron
AT1G54390	20306636_20306726	20306622_20306726	shorter intron
AT2G25170	10715776_10715866	10715776_10715886	shorter intron
AT2G31725	13486630_13486703	13486625_13486703	shorter intron
AT3G04260	1123975_1124081	1123965_1124081	shorter intron
AT3G58600	21669076_21669153	21669063_21669153	shorter intron
AT5G03540	889765_889887	889765_889892	shorter intron
AT5G12210	3947278_3947504	3947278_3947513	shorter intron
AT4G32640	15744063_15744179	15744063_15744190	shorter intron
AT2G03640	1105257_1105351	1105252_1105351	shorter intron
AT2G34460	14530490_14530567	14530490_14530583	shorter intron
AT3G05400	1549831_1550412	1549831_1550416	shorter intron
AT4G28470	14068997_14069079	14068986_14069079	shorter intron
AT1G25682	9002886_9002969	9002878_9002969	shorter intron
AT3G13080	4198740_4198835	4198736_4198835	shorter intron
AT2G04700	1647625_1648091	1647625_1648095	shorter intron
AT1G03687	919610_919736	919610_919740	shorter intron
AT1G10870	3617930_3618076	3617925_3618076	shorter intron
AT1G17680	6080660_6080888	6080660_6080892	shorter intron
AT1G20670	7166650_7166750	7166646_7166750	shorter intron
AT1G26100	9023683_9023813	9023649_9023813	shorter intron
AT1G26100	9023683_9023813	9023667_9023813	shorter intron
AT1G50730	18796737_18796934	18796737_18796950	shorter intron
AT1G64880	24107573_24108210	24107573_24108231	shorter intron
AT1G67660	25363690_25364104	25363690_25364117	shorter intron
AT1G71750	26988053_26988337	26988046_26988337	shorter intron
AT2G04080	1358187_1358280	1358182_1358280	shorter intron
AT2G35690	15001910_15002034	15001910_15002067	shorter intron
AT3G15660	5309450_5309526	5309438_5309526	shorter intron
AT4G26760	13479128_13479204	13479122_13479204	shorter intron
AT4G29820	14596896_14596995	14596852_14596995	shorter intron
AT4G39620	18395648_18396004	18395648_18396012	shorter intron
AT5G01950	369787_369894	369770_369894	shorter intron
AT5G08430	2718635_2718761	2718635_2718774	shorter intron
AT5G14930	4828774_4828925	4828774_4828930	shorter intron
AT5G56850	22987421_22987498	22987415_22987498	shorter intron
AT1G14820	5106422_5106721	5105925_5106721	shorter intron
AT1G27150	9430212_9430290	9430212_9430351	shorter intron
AT1G80030	30107954_30108140	30107944_30108140	shorter intron
AT2G46930	19285244_19285343	19285244_19285358	shorter intron
AT3G51310	19047611_19047740	19047543_19047740	shorter intron
AT4G21180	11289004_11289288	11289004_11289426	shorter intron
AT1G42470	15930317_15930423	15930317_15930481	shorter intron
AT1G53510	19973927_19974134	19973880_19974134	shorter intron
AT5G58490	23643444_23643524	23643444_23643527	shorter intron
AT5G05010	1477309_1477396	1477309_1477409	shorter intron
AT4G34490	16486962_16487055	16486959_16487055	shorter intron
AT4G33010	15927161_15927257	15927157_15927257	shorter intron
AT1G15180	5224722_5224825	5224722_5224829	shorter intron
AT1G77920	29299650_29299755	29299650_29299765	shorter intron
AT1G79830	30029129_30029204	30029125_30029204	shorter intron
AT3G53120	19691091_19691181	19691086_19691181	shorter intron
AT5G42270	16904540_16904628	16904540_16904636	shorter intron
AT1G10630	3514251_3514646	3514242_3514646	shorter intron
AT2G41790	17433381_17433515	17433374_17433515	shorter intron
AT2G45810	18862370_18862464	18862370_18862470	shorter intron
AT1G28240	9871291_9871557	9871285_9871557	shorter intron
AT1G51560	19121448_19121586	19121445_19121586	shorter intron
AT1G80260	30178598_30178671	30178598_30178711	shorter intron
AT2G36810	15428761_15428852	15428739_15428852	shorter intron
AT3G23660	8514370_8514462	8514249_8514462	shorter intron
AT4G14147	8155094_8155309	8155044_8155309	shorter intron
AT5G46550	18886526_18886833	18886505_18886833	shorter intron
AT5G50210	20444744_20444818	20444744_20444822	shorter intron
AT5G56900	23021351_23021619	23021299_23021619	shorter intron
AT2G29080	12490394_12490494	12490361_12490494	shorter intron
AT2G45540	18766705_18766806	18766677_18766806	shorter intron
AT1G63970	23739917_23740005	23739893_23740005	shorter intron
AT3G14010	4636612_4637142	4636612_4637151	shorter intron
AT2G45190	18629354_18629928	18629348_18629928	shorter intron
AT1G73530	27643924_27644020	27643910_27644020	shorter intron
AT4G34030	16301742_16301905	16301742_16301912	shorter intron
AT3G11130	3486027_3486103	3486002_3486103	shorter intron
AT1G71980	27098714_27098785	27098714_27098791	shorter intron
AT3G59920	22136960_22137234	22136960_22137239	shorter intron
AT1G14240	4865733_4865809	4865733_4865821	shorter intron
AT1G22660	8020982_8021433	8020982_8021439	shorter intron
AT1G22790	8069642_8070158	8069642_8070214	shorter intron
AT1G25540	8973095_8973298	8973076_8973298	shorter intron
AT1G27700	9640706_9640799	9640702_9640799	shorter intron
AT1G27921	9729135_9729433	9728883_9729433	shorter intron
AT1G52500	19561266_19561476	19561266_19561489	shorter intron
AT1G72510	27303521_27303738	27303521_27303744	shorter intron
AT2G01880	392622_393022	392600_393022	shorter intron
AT2G14620	6245091_6245164	6245091_6245187	shorter intron
AT2G25100	10680664_10680752	10680607_10680752	shorter intron
AT2G27980	11914679_11914768	11914674_11914768	shorter intron
AT2G32295	13720155_13720233	13720155_13720291	shorter intron
AT2G35155	14819559_14819643	14819553_14819643	shorter intron
AT3G03440	816122_817754	816122_817762	shorter intron
AT3G13222	4251509_4251583	4251502_4251583	shorter intron
AT3G14680	4935944_4936036	4935944_4936065	shorter intron
AT3G21400	7536001_7536139	7535995_7536139	shorter intron
AT3G28430	10661153_10661243	10661146_10661243	shorter intron
AT3G52490	19456960_19457048	19456953_19457048	shorter intron
AT3G52890	19608117_19609030	19608117_19609049	shorter intron
AT4G01220	514638_515156	514619_515156	shorter intron
AT4G05330	2722116_2722417	2722111_2722417	shorter intron
AT4G08470	5385846_5386208	5385502_5386208	shorter intron
AT4G14290	8226937_8227014	8226931_8227014	shorter intron
AT4G17070	9596722_9596821	9596652_9596821	shorter intron
AT4G30510	14906794_14906867	14906758_14906867	shorter intron
AT5G05820	1752787_1752894	1752780_1752894	shorter intron
AT5G20590	6964104_6964521	6964104_6964535	shorter intron
AT5G22770	7586676_7587026	7586606_7587026	shorter intron
AT5G35910	14033011_14033510	14033003_14033510	shorter intron
AT5G42210	16867926_16868017	16867926_16868024	shorter intron
AT5G44930	18140815_18140903	18140810_18140903	shorter intron
AT5G50915	20710839_20710956	20710835_20710956	shorter intron
AT5G53440	21684626_21684723	21684622_21684723	shorter intron
AT5G55300	22427670_22427824	22427651_22427824	shorter intron
AT5G57410	23266305_23266378	23266301_23266378	shorter intron
AT5G64010	25618862_25618960	25618834_25618960	shorter intron
AT1G16350	5592065_5592170	5592065_5592231	shorter intron
AT1G66070	24596550_24596640	24596545_24596640	shorter intron
AT2G27920	11888261_11888488	11888251_11888488	shorter intron
AT3G13490	4397153_4397254	4397146_4397254	shorter intron
AT4G10770	6629890_6630025	6629886_6630025	shorter intron
AT5G24450	8349970_8350383	8349970_8350546	shorter intron
AT5G24850	8536055_8536143	8536041_8536143	shorter intron
AT3G03520	838319_838393	838297_838393	shorter intron
AT5G66530	26555403_26555507	26555400_26555507	shorter intron
AT5G37260	14752751_14752960	14752501_14752960	shorter intron
AT3G60300	22286875_22286956	22286875_22286964	shorter intron
AT4G38470	18001065_18001316	18001065_18001323	shorter intron
AT1G18160	6253628_6253711	6253628_6253720	shorter intron
AT2G36990	15538300_15538457	15538296_15538457	shorter intron
AT4G33650	16165568_16165655	16165568_16165662	shorter intron
AT5G26800	9425737_9426407	9425737_9426442	shorter intron
AT1G14700	5060652_5060765	5060652_5060791	shorter intron
AT1G52670	19615652_19615738	19615638_19615738	shorter intron
AT5G43010	17250589_17250911	17250585_17250911	shorter intron
AT5G04080	1104849_1104925	1104849_1104934	shorter intron
AT1G21480	7519820_7519954	7519816_7519954	shorter intron
AT3G29160	11130910_11131003	11130894_11131003	shorter intron
AT4G26510	13386214_13386396	13386214_13386447	shorter intron
AT4G35760	16943529_16943624	16943520_16943624	shorter intron
AT5G22080	7312364_7312477	7312361_7312477	shorter intron
AT5G44750	18053492_18053567	18053492_18053579	shorter intron
AT1G07440	2287508_2287585	2287482_2287585	shorter intron
AT2G36885	15482272_15482353	15482269_15482353	shorter intron
AT5G03540	890310_890689	890310_890694	shorter intron
[truncated: 7,239 more rows]
