# Supplementary material for: In vivo nuclear RNA structurome reveals RNA-structure regulation of mRNA processing in plants
Source: Genome Biol. 2021 Jan 4;22:11. doi: 10.1186/s13059-020-02236-4 (PMC7784297; doi:10.1186/s13059-020-02236-4)
Supplement: Supplementary file 5 — Additional file 5. A detailed list of poly(A) sites with high coverage (more than 1 RT-stop per nucleotide) in in vivo libraries. [file 13059_2020_2236_MOESM5_ESM.xlsx]

## Sheet: Sheet1
Additional file 5. A detailed list of poly(A) sites with high coverage (more than 1 RT-stop per nucleotide) in in vivo libraries
Gene ID	Strand	Poly(A) position (Genomic coordinate)
AT5G02850	+	653659
AT1G16720	+	5726392
AT5G64270	+	25710899
AT3G52120	+	19331942
AT1G13740	+	4715395
AT1G27760	+	9671503
AT4G14500	+	8337257
AT1G78040	+	29347036
AT3G10980	+	3440617
AT2G38400	+	16086157
AT5G17920	+	5939461
AT5G45490	+	18432273
AT4G35100	+	16710097
AT4G02370	+	1043205
AT5G13010	+	4128842
AT3G46640	+	17185116
AT1G09750	+	3159117
AT1G51160	+	18951760
AT3G19100	+	6609251
AT1G31070	+	11088557
AT1G68840	+	25881637
AT1G69620	+	26191239
AT4G32060	+	15503523
AT1G35720	+	13227140
AT5G27950	+	9987784
AT3G59940	+	22144352
AT1G75310	+	28266328
AT1G74160	+	27891435
AT1G24560	+	8705788
AT3G51390	+	19078111
AT3G16785	+	5718908
AT1G75810	+	28462345
AT5G60680	+	24386951
AT4G24340	+	12609251
AT4G25170	+	12911553
AT1G71010	+	26788967
AT5G08330	+	2681637
AT2G27060	+	11554755
AT2G30930	+	13163396
AT1G68490	+	25695457
AT5G66180	+	26451074
AT5G55850	+	22605092
AT3G54020	+	20008155
AT1G75230	+	28236711
AT3G17810	+	6096564
AT2G24590	+	10451041
AT5G16880	+	5551425
AT1G03430	+	849429
AT3G27820	+	10318046
AT2G22860	+	9738298
AT2G17440	+	7573734
AT5G17020	+	5602929
AT1G01220	+	95660
AT3G18480	+	6341791
AT4G03550	+	1579649
AT1G22770	+	8067664
AT4G28040	+	13942307
AT5G41260	+	16507390
AT5G01980	+	377152
AT4G15000	+	8572488
AT1G08680	+	2768618
AT3G01920	+	319102
AT2G31810	+	13528444
AT1G07420	+	2280285
AT4G23630	+	12319768
AT5G18830	+	6280605
AT5G13750	+	4441561
AT5G55480	+	22478130
AT1G20920	+	7289777
AT2G18740	+	8124892
AT2G43160	+	17953663
AT5G19120	+	6415805
AT2G38330	+	16067434
AT1G10950	+	3663853
AT1G69410	+	26090382
AT2G35630	+	14980607
AT5G58300	+	23575069
AT3G52710	+	19535945
AT4G33100	+	15972508
AT1G12840	+	4378513
AT3G52155	+	19344847
AT1G56200	+	21032019
AT5G43700	+	17551605
AT1G27300	+	9484295
AT5G09810	+	3054402
AT2G42310	+	17625794
AT4G00590	+	255058
AT2G44160	+	18265343
AT2G17990	+	7828692
AT2G34600	+	14573865
AT5G19000	+	6344781
AT1G20696	+	7181411
AT4G22330	+	11799765
AT5G62000	+	24915174
AT3G03990	+	1034742
AT1G32370	+	11678396
AT5G07960	+	2543459
AT4G23420	+	12228718
AT5G36940	+	14594336
AT3G13224	+	4256931
AT4G05320	+	2720093
AT1G76320	+	28634078
AT1G11260	+	3780271
AT4G21110	+	11268945
AT5G66240	+	26468396
AT2G28290	+	12073083
AT3G57230	+	21180861
AT4G29160	+	14382665
AT4G27470	+	13736535
AT1G74790	+	28101772
AT1G09645	+	3124517
AT2G30870	+	13142570
AT1G22190	+	7837278
AT1G07705	+	2386052
AT4G20300	+	10959192
AT3G18860	+	6508534
AT1G65310	+	24258476
AT2G30550	+	13017092
AT1G34260	+	12492137
AT5G18130	+	5997264
AT3G12250	+	3908972
AT2G46270	+	19003219
AT4G09030	+	5792772
AT4G30996	+	15102676
AT1G27450	+	9534018
AT3G16450	+	5589978
AT3G11420	+	3594516
AT3G25070	+	9133921
AT1G53290	+	19873321
AT4G23050	+	12083865
AT5G03290	+	796181
AT3G16460	+	5595701
AT1G55310	+	20632891
AT3G25740	+	9399739
AT1G08420	+	2657062
AT2G42300	+	17624839
AT4G08950	+	5741453
AT3G14990	+	5049790
AT1G73920	+	27794872
AT3G23450	+	8411993
AT1G53570	+	19991096
AT1G19680	+	6807861
AT2G02870	+	840068
AT1G06640	+	2033922
AT5G56030	+	22689611
AT5G49510	+	20082617
AT4G23570	+	12302678
AT1G12580	+	4285831
AT4G34160	+	16359554
AT2G29630	+	12669936
AT2G40140	+	16774551
AT3G14930	+	5022930
AT3G04120	+	1083358
AT4G32440	+	15658889
AT4G28860	+	14249477
AT5G40930	+	16405995
AT3G55280	+	20501689
AT5G66880	+	26712900
AT2G41760	+	17424368
AT3G26730	+	9827436
AT2G15970	+	6951120
AT2G31820	+	13532696
AT1G77420	+	29095582
AT1G78680	+	29596185
AT5G59950	+	24141672
AT1G74470	+	27992971
AT5G52640	+	21355379
AT1G36980	+	14026929
AT3G01280	+	87787
AT1G50740	+	18808965
AT4G32300	+	15602548
AT5G58250	+	23560475
AT2G14890	+	6400975
AT5G23150	+	7792470
AT4G38490	+	18007341
AT3G12740	+	4051725
AT5G64260	+	25705116
AT1G48170	+	17789740
AT4G29780	+	14581701
AT3G05500	+	1594949
AT3G16857	+	5758962
AT5G02250	+	459459
AT3G53402	+	19800137
AT5G43760	+	17588594
AT5G18630	+	6205652
AT3G02070	+	363331
AT1G59750	+	21984448
AT1G22020	+	7757343
AT3G11700	+	3701437
AT4G32850	+	15854812
AT2G36380	+	15263760
AT5G44060	+	17731836
AT3G05670	+	1657073
AT5G57150	+	23154972
AT5G35320	+	13523366
AT3G15780	+	5342510
AT1G15030	+	5180048
AT2G31960	+	13600177
AT4G25960	+	13183527
AT1G48920	+	18101584
AT5G58040	+	23494077
AT3G62650	+	23169103
AT2G47980	+	19636928
AT5G49480	+	20071445
AT3G30180	+	11813741
AT1G79380	+	29863257
AT2G39570	+	16509940
AT2G44130	+	18255001
AT3G19990	+	6967249
AT4G32450	+	15662868
AT3G10800	+	3381584
AT3G15000	+	5052356
AT2G15050	+	6520129
AT3G49780	+	18466628
AT5G20250	+	6836757
AT2G47440	+	19471854
AT1G22910	+	8108126
AT3G15190	+	5117543
AT3G10350	+	3210836
AT5G51340	+	20867343
AT1G11890	+	4013039
AT4G28880	+	14254431
AT1G06650	+	2037375
AT5G04240	+	1174809
AT4G00700	+	289465
AT1G28100	+	9804039
AT4G24160	+	12542427
AT5G58710	+	23719617
AT2G13790	+	5746736
AT2G36830	+	15446463
AT3G13437	+	4376950
AT2G05840	+	2236254
AT3G17410	+	5959085
AT1G21680	+	7615273
AT3G48780	+	18092464
AT3G61690	+	22834016
AT2G46100	+	18954596
AT5G49910	+	20306407
AT1G11380	+	3834163
AT5G51440	+	20892209
AT4G24280	+	12593629
AT1G32460	+	11739282
AT2G04880	+	1720404
AT2G47170	+	19368720
AT1G01300	+	118653
AT2G01620	+	279283
AT1G15690	+	5402358
AT5G38860	+	15561090
AT5G49020	+	19874798
AT4G27745	+	13841485
AT1G17840	+	6146214
AT1G70230	+	26451837
AT3G19770	+	6869468
AT2G43680	+	18111705
AT4G19210	+	10505217
AT2G14680	+	6283917
AT5G60190	+	24236110
AT1G09870	+	3208591
AT5G08430	+	2720145
AT2G32800	+	13919108
AT1G48600	+	17969232
AT1G12244	+	4158985
AT1G18620	+	6414351
AT1G78670	+	29593498
AT1G79270	+	29819047
AT5G47840	+	19378314
AT3G06500	+	2015631
AT1G31910	+	11461824
AT4G21470	+	11433275
AT1G02840	+	629810
AT5G13810	+	4456940
AT1G54490	+	20356869
AT2G07050	+	2930522
AT3G08690	+	2642668
AT2G21470	+	9202199
AT1G01730	+	272006
AT1G53210	+	19847709
AT1G70330	+	26504491
AT2G14255	+	6041009
AT5G65480	+	26177915
AT3G10300	+	3188225
AT1G15430	+	5305956
AT5G11670	+	3758224
AT3G04740	+	1300712
AT3G03000	+	678020
AT3G47350	+	17449894
AT3G60860	+	22491609
AT1G09070	+	2928895
AT2G17420	+	7566456
AT2G41060	+	17129458
AT3G05840	+	1743162
AT3G04910	+	1358119
AT2G27600	+	11783929
AT3G04940	+	1367743
AT1G67060	+	25039389
AT5G14260	+	4604424
AT3G52100	+	19322959
AT2G41430	+	17270537
AT4G38200	+	17922744
AT1G16710	+	5722353
AT5G61380	+	24678501
AT3G57550	+	21309457
AT2G36580	+	15343003
AT5G04510	+	1289906
AT5G20010	+	6761917
AT2G44150	+	18261419
AT3G16850	+	5751214
AT5G23280	+	7844276
AT2G34660	+	14612552
AT5G50850	+	20693270
AT4G30470	+	14896610
AT1G45201	+	17128601
AT3G22620	+	8009589
AT5G63770	+	25522714
AT4G32030	+	15493313
AT1G55340	+	20653643
AT1G59860	+	22032132
AT1G58520	+	21738502
AT1G43700	+	16486241
AT1G01230	+	99211
AT2G36120	+	15166463
AT5G62020	+	24917370
AT3G01370	+	143547
AT3G04920	+	1362275
AT1G76200	+	28594671
AT4G18070	+	10032931
AT4G39030	+	18189076
AT1G06680	+	2049346
AT4G34870	+	16615147
AT5G64220	+	25692214
AT1G15280	+	5256723
AT2G44490	+	18367634
AT2G01490	+	223406
AT4G34450	+	16476974
AT5G07290	+	2298975
AT5G66570	+	26570185
AT4G38550	+	18028675
AT4G33420	+	16086284
AT4G27430	+	13723030
AT4G14160	+	8173285
AT3G26030	+	9519508
AT1G77370	+	29074788
AT3G07780	+	2487022
AT4G30210	+	14800851
AT3G59970	+	22154481
AT5G42980	+	17243882
AT4G17900	+	9948063
AT5G36290	+	14305173
AT3G02200	+	409161
AT5G11680	+	3760837
AT2G48010	+	19643432
AT1G64390	+	23915160
AT5G49460	+	20058303
AT1G32230	+	11616177
AT5G19400	+	6544996
AT4G29070	+	14323255
AT5G16730	+	5500970
AT5G03520	+	885421
AT1G13280	+	4548664
AT2G22660	+	9631014
AT4G34000	+	16298231
AT5G12110	+	3915912
AT5G60410	+	24301139
AT5G65960	+	26387374
AT4G01026	+	448398
AT3G56880	+	21060943
AT1G79940	+	30073338
AT1G76040	+	28540593
AT3G57080	+	21127570
AT3G62580	+	23147883
AT4G21160	+	11286747
AT3G52200	+	19366386
AT5G01460	+	190315
AT2G01680	+	308574
AT5G61170	+	24612395
AT3G07790	+	2489145
AT2G42240	+	17599103
AT3G45640	+	16758683
AT4G36900	+	17389820
AT1G20970	+	7319513
AT1G68440	+	25659266
AT2G44350	+	18320725
AT2G01220	+	126350
AT4G27652	+	13810353
AT1G22610	+	7997690
AT1G02205	+	422367
AT2G41220	+	17188657
AT1G11650	+	3918142
AT5G24610	+	8429253
AT2G22990	+	9790078
AT2G26170	+	11143365
AT3G02470	+	511486
AT1G27330	+	9494052
AT1G15110	+	5202082
AT3G57340	+	21220480
AT1G14650	+	5030777
AT1G06780	+	2086962
AT1G19110	+	6605907
AT5G04590	+	1322520
AT4G00450	+	210962
AT2G18700	+	8112010
AT5G08690	+	2828606
AT4G15800	+	8985481
AT1G21200	+	7423139
AT2G41100	+	17139608
AT3G22460	+	7965918
AT2G40410	+	16875395
AT2G20360	+	8789408
AT5G43940	+	17686524
AT3G54690	+	20247993
AT1G26920	+	9330341
AT4G04350	+	2133128
AT1G63220	+	23450396
AT1G07920	+	2457257
AT2G21270	+	9110114
AT5G16000	+	5227185
AT1G73100	+	27494180
AT4G15560	+	8887534
AT3G09630	+	2955560
AT3G01690	+	258510
AT1G78180	+	29418558
AT1G29850	+	10449814
AT3G18290	+	6280343
AT5G66170	+	26448724
AT5G47820	+	19372758
AT4G06676	+	3901930
AT5G45670	+	18530345
AT1G20110	+	6974739
AT5G47780	+	19350638
AT5G47640	+	19310269
AT5G22000	+	7280126
AT5G59160	+	23881628
AT1G73430	+	27611035
AT4G17640	+	9827224
AT5G60170	+	24232868
AT3G12810	+	4074179
AT1G64060	+	23776931
AT3G15730	+	5333725
AT3G08550	+	2599818
AT1G72710	+	27376518
AT1G12360	+	4206331
AT5G66250	+	26470553
AT3G14100	+	4676160
AT1G65930	+	24542056
AT1G55260	+	20616251
AT1G78150	+	29406554
AT3G46600	+	17159918
AT4G14930	+	8541367
AT1G79500	+	29906215
AT3G57890	+	21441919
AT5G06930	+	2148039
AT5G43930	+	17680911
AT4G24800	+	12784975
AT3G46590	+	17156160
AT4G24570	+	12687639
AT5G56170	+	22737269
AT4G03260	+	1431634
AT5G02450	+	534599
AT2G21580	+	9237692
AT2G02370	+	623280
AT5G18650	+	6220673
AT5G16300	+	5342407
AT1G17340	+	5938757
AT3G63420	+	23418628
AT2G44500	+	18376790
AT1G61250	+	22588843
AT3G23990	+	8672436
AT4G33920	+	16262881
AT3G04400	+	1168445
AT2G46710	+	19194738
AT5G57655	+	23349930
AT5G42810	+	17169433
AT3G02480	+	513019
AT5G44070	+	17737836
AT3G20810	+	7278262
AT5G07100	+	2205716
AT2G38560	+	16136694
AT4G39990	+	18543977
AT5G64400	+	25750334
AT5G13310	+	4265178
AT5G65020	+	25975664
AT5G15230	+	4946201
AT5G25760	+	8969348
AT1G69260	+	26040713
AT5G01800	+	308867
AT1G51720	+	19186401
AT1G15740	+	5414858
AT1G71860	+	27028969
AT5G01920	+	360937
AT1G76050	+	28543175
AT5G53460	+	21709985
AT3G55070	+	20411139
AT3G56720	+	21013416
AT1G23190	+	8224403
AT5G43920	+	17675787
AT1G18700	+	6443171
AT5G54440	+	22107815
AT5G58140	+	23530111
AT1G51200	+	18986544
AT4G34100	+	16335037
AT1G53840	+	20103609
AT5G59710	+	24061917
AT1G08910	+	2861049
AT1G25425	+	8923246
AT1G21065	+	7375746
AT2G05380	+	1968035
AT5G45130	+	18246234
AT4G24290	+	12598009
AT1G71100	+	26815682
AT4G35770	+	16946071
AT5G38470	+	15407671
AT1G43850	+	16621914
AT4G32620	+	15737510
AT3G18040	+	6178464
AT1G77440	+	29098286
AT1G30400	+	10737845
AT1G66180	+	24648755
AT1G78230	+	29432605
AT3G16400	+	5568529
AT2G44670	+	18426048
AT5G05960	+	1790809
AT2G45920	+	18901201
AT3G06400	+	1946844
AT1G21720	+	7628261
AT4G20890	+	11184045
AT5G25570	+	8903162
AT1G65270	+	24244734
AT1G64710	+	24046434
AT1G53400	+	19926528
AT3G24160	+	8729302
AT5G15650	+	5094358
AT2G45180	+	18626995
AT5G53360	+	21649431
AT1G27290	+	9482900
AT1G12760	+	4350753
AT3G27260	+	10072619
AT5G37510	+	14900574
AT5G58560	+	23672855
AT2G39010	+	16293994
AT2G44100	+	18245108
AT5G14780	+	4779417
AT5G56010	+	22684050
AT5G12130	+	3922431
AT4G28760	+	14211989
AT1G26090	+	9022768
AT3G60260	+	22277146
AT1G11840	+	3997724
AT4G14605	+	8380603
AT4G30480	+	14899033
AT4G34120	+	16343096
AT4G33580	+	16141598
AT4G13340	+	7761177
AT5G39740	+	15905364
AT1G06230	+	1910845
AT4G00030	+	14414
AT4G32320	+	15605338
AT2G26780	+	11423728
AT4G08280	+	5232002
AT3G22440	+	7962158
AT5G65470	+	26175033
AT5G23720	+	8002749
AT1G55840	+	20876215
AT5G20080	+	6786605
AT2G43535	+	18071658
AT5G25140	+	8674629
AT5G22760	+	7577866
AT4G39080	+	18215023
AT5G56150	+	22731185
AT1G61210	+	22571910
AT3G49120	+	18210127
AT1G12470	+	4257358
AT4G30100	+	14720057
AT4G33630	+	16159576
AT2G32260	+	13700566
AT4G34150	+	16357184
AT4G33945	+	16270716
AT3G11440	+	3605105
AT1G64050	+	23766019
AT1G16740	+	5729078
AT2G22720	+	9660720
AT1G27020	+	9380668
AT1G22790	+	8071438
AT2G38120	+	15977094
AT1G23440	+	8324233
AT5G04170	+	1147617
AT3G05545	+	1612470
AT5G41790	+	16732773
AT5G10750	+	3400157
AT4G31010	+	15108565
AT4G33650	+	16166891
AT5G20720	+	7016450
AT5G07090	+	2203999
AT1G72700	+	27371739
AT4G33950	+	16274741
AT5G65780	+	26318752
AT5G27600	+	9746967
AT1G64950	+	24129291
AT4G00100	+	38309
AT1G77930	+	29302603
AT1G09770	+	3165244
AT5G12940	+	4089028
AT1G53440	+	19951651
AT3G09300	+	2860635
AT3G48430	+	17940707
AT4G18710	+	10299287
AT5G25890	+	9034805
AT1G15120	+	5204112
AT1G33470	+	12147173
AT2G45810	+	18862883
AT3G19780	+	6874846
AT3G25780	+	9410515
AT5G48545	+	19678108
AT1G65010	+	24154294
AT5G62520	+	25099578
AT1G17360	+	5951546
AT3G12320	+	3925387
AT3G59350	+	21935100
AT2G46590	+	19135131
AT3G02460	+	508364
AT1G43170	+	16268791
AT3G56490	+	20943292
AT1G31420	+	11253874
AT3G12360	+	3936693
AT2G34560	+	14562826
AT3G15210	+	5122376
AT5G07870	+	2515496
AT5G58375	+	23596854
AT4G32830	+	15844536
AT1G09560	+	3094763
AT1G78100	+	29389046
AT1G05500	+	1629188
AT2G31370	+	13381453
AT1G21980	+	7738552
AT5G45510	+	18449366
AT4G35310	+	16804973
AT2G47510	+	19502241
AT5G66160	+	26447207
AT5G40850	+	16368948
AT3G56310	+	20885870
AT5G63190	+	25348672
AT2G02760	+	775370
AT5G13510	+	4342086
AT4G33080	+	15964680
AT2G14080	+	5929879
AT3G22290	+	7885510
AT5G14730	+	4757224
AT3G13670	+	4473495
AT3G55880	+	20738911
AT1G68580	+	25756041
AT1G62570	+	23172026
AT2G01100	+	83248
AT5G27540	+	9727388
AT5G49760	+	20221143
AT5G57240	+	23195399
AT3G55460	+	20563705
AT5G55530	+	22495895
AT5G05440	+	1610087
AT1G72510	+	27304585
AT3G14270	+	4761436
AT5G26850	+	9450799
AT3G52140	+	19341601
AT1G30450	+	10769494
AT3G61590	+	22794359
AT5G20900	+	7092389
AT1G63830	+	23687321
AT2G35410	+	14899731
AT2G32710	+	13875834
AT2G14045	+	5908288
AT1G70060	+	26389916
AT3G11590	+	3663716
AT1G18880	+	6523304
AT4G36720	+	17309864
AT5G03460	+	865668
AT2G45990	+	18921166
AT5G01750	+	291256
AT1G32920	+	11929299
AT1G32700	+	11829758
AT2G38530	+	16129145
AT1G03380	+	840897
AT1G03160	+	766153
AT4G09630	+	6088129
AT2G09990	+	3782035
AT1G03910	+	1000436
AT5G03670	+	950169
AT5G23290	+	7847591
AT5G08660	+	2818019
AT3G11960	+	3793655
AT2G03680	+	1121954
AT3G04930	+	1364703
AT1G61340	+	22630009
AT2G18020	+	7838264
AT5G17190	+	5652889
AT4G34640	+	16541907
AT4G23270	+	12173928
AT5G11420	+	3647200
AT4G35470	+	16848858
AT5G35160	+	13417205
AT5G08060	+	2582367
AT1G59710	+	21939845
AT5G64740	+	25886649
AT3G61150	+	22635059
AT1G18660	+	6425854
AT5G15440	+	5014226
AT2G01270	+	142435
AT1G75080	+	28187399
AT3G03120	+	719119
AT2G34250	+	14464803
AT3G51460	+	19097333
AT4G21150	+	11283759
AT2G44200	+	18278415
AT5G35180	+	13433017
AT5G09440	+	2939460
AT3G13290	+	4303290
AT5G11280	+	3598464
AT2G19880	+	8585493
AT1G67560	+	25324239
AT3G21220	+	7447199
AT2G05710	+	2146583
AT5G24620	+	8432495
AT4G13270	+	7733078
AT3G45970	+	16897283
AT3G16240	+	5506934
AT1G51070	+	18929657
AT1G10150	+	3327603
AT4G24690	+	12744386
AT1G17500	+	6023507
AT1G71900	+	27064481
AT5G63780	+	25526563
AT1G19770	+	6833871
AT1G31175	+	11142628
AT3G10985	+	3443446
AT3G19980	+	6965107
AT5G55070	+	22350682
AT3G22430	+	7957837
AT1G31730	+	11364252
AT3G29310	+	11251621
AT1G24450	+	8665224
AT3G61160	+	22638809
AT4G27720	+	13833752
AT1G09390	+	3033537
AT3G02300	+	464170
AT2G37940	+	15879644
AT5G21090	+	7167188
AT5G14930	+	4830871
AT1G37130	+	14161803
AT1G14320	+	4889581
AT1G42480	+	15938862
AT5G02240	+	453103
AT1G71270	+	26869957
AT3G52840	+	19586254
AT3G48530	+	17989730
AT2G22125	+	9414477
AT1G72180	+	27167365
AT5G02880	+	669106
AT1G75800	+	28460806
AT2G17705	+	7693254
AT3G55270	+	20500003
AT3G06380	+	1938217
AT3G01460	+	182379
AT4G36480	+	17221430
AT3G09830	+	3018924
AT4G05040	+	2581792
AT3G54010	+	20005183
AT3G03160	+	730465
AT3G24560	+	8966583
AT5G51070	+	20768631
AT4G16110	+	9116181
AT4G27260	+	13656084
AT4G27500	+	13746105
AT5G51620	+	20968251
AT3G05200	+	1478729
AT3G57450	+	21262535
AT1G51360	+	19044899
AT5G58320	+	23579754
AT5G54145	+	21973105
AT1G17860	+	6150015
AT1G72750	+	27384512
AT5G54500	+	22126496
AT5G51840	+	21074330
AT5G18070	+	5982929
AT5G11170	+	3556906
AT5G04930	+	1449816
AT5G57950	+	23462322
AT4G20360	+	10991622
AT1G11905	+	4016496
AT1G19740	+	6825398
AT5G57020	+	23076893
AT3G62290	+	23053735
AT3G15450	+	5214118
AT3G51850	+	19235852
AT5G04910	+	1438886
AT4G17270	+	9678776
AT5G58290	+	23571283
AT2G03140	+	949624
AT5G52040	+	21133528
AT5G05360	+	1589282
AT4G29040	+	14314493
AT5G55230	+	22405427
AT1G32050	+	11531198
AT5G10745	+	3397186
AT5G03650	+	937640
AT5G47910	+	19402064
AT2G29700	+	12698153
AT3G04810	+	1321232
AT5G41100	+	16450772
AT3G58680	+	21708831
AT5G14250	+	4600723
AT3G02290	+	460927
AT5G42390	+	16952996
AT2G30740	+	13098514
AT1G53180	+	19832841
AT4G30160	+	14760182
AT1G65510	+	24360059
AT5G21105	+	7177819
AT5G04720	+	1363804
AT5G51780	+	21036593
AT5G02480	+	549886
AT3G22270	+	7878143
AT4G01330	+	553027
AT5G67560	+	26952160
AT2G19790	+	8528522
AT3G02468	+	511562
AT1G21670	+	7612617
AT1G04440	+	1205803
AT1G04130	+	1075487
AT2G01600	+	272527
AT5G64960	+	25958639
AT5G53310	+	21636312
AT1G64230	+	23835386
AT5G59910	+	24127822
AT1G05835	+	1762739
AT3G28140	+	10471187
AT5G65050	+	25986329
AT5G62460	+	25077285
AT2G29070	+	12489460
AT4G23895	+	12424246
AT4G25500	+	13027412
AT4G09320	+	5924457
AT5G65620	+	26225900
AT5G44180	+	17789981
AT2G47470	+	19483817
AT2G33610	+	14231268
AT1G31870	+	11439929
AT4G39675	+	18414239
AT3G49880	+	18498712
AT1G47550	+	17464049
AT2G13540	+	5642908
AT2G36390	+	15270080
AT2G01340	+	165265
AT1G21910	+	7697518
AT3G17611	+	6026378
AT2G21290	+	9113305
AT5G42050	+	16817252
AT1G51660	+	19155935
AT5G17350	+	5719534
AT2G31610	+	13451841
AT5G62575	+	25118678
AT4G04885	+	2475612
AT1G80840	+	30385494
AT1G20693	+	7178727
AT1G27980	+	9752745
AT4G29950	+	14660481
AT5G54270	+	22039442
AT5G39590	+	15853959
AT4G15180	+	8662511
AT1G23030	+	8159076
AT3G13300	+	4310126
AT1G04210	+	1119692
AT2G42580	+	17731715
AT5G57970	+	23468988
AT3G26810	+	9870597
AT3G49550	+	18368899
AT3G17668	+	6040489
AT3G16770	+	5706929
AT1G36050	+	13453240
AT5G26030	+	9099076
AT4G12040	+	7215986
AT3G16740	+	5700787
AT5G65670	+	26256305
AT4G17010	+	9577785
AT3G62250	+	23037765
AT1G24440	+	8663963
AT3G61060	+	22604566
AT3G05420	+	1567309
AT1G22750	+	8052894
AT1G52740	+	19646430
AT1G02560	+	539985
AT5G24530	+	8383331
AT3G18520	+	6365524
AT1G19350	+	6690349
AT4G11110	+	6777123
AT4G38360	+	17969958
AT3G17650	+	6037223
AT1G07400	+	2275765
AT5G47390	+	19228858
AT4G25230	+	12929083
AT5G35360	+	13588484
AT1G09310	+	3009822
AT4G11320	+	6889022
AT1G24460	+	8672648
AT3G52370	+	19419678
AT5G57035	+	23083954
AT2G20820	+	8965427
AT1G26960	+	9357315
AT5G57330	+	23220948
AT1G09640	+	3122423
AT3G07950	+	2534418
AT4G28370	+	14039671
AT4G23870	+	12415044
AT5G03660	+	940052
AT4G39400	+	18328704
AT1G78070	+	29358559
AT5G47710	+	19331328
AT5G54160	+	21984349
AT3G28670	+	10747017
AT3G51730	+	19188689
AT1G52360	+	19506149
AT4G32660	+	15759313
AT5G13740	+	4436586
AT4G39200	+	18258631
AT2G16950	+	7361040
AT2G20420	+	8808114
AT1G64520	+	23958262
AT1G45688	+	17193173
AT3G14560	+	4889872
AT2G30600	+	13041615
AT1G01550	+	201753
AT1G73030	+	27475054
AT3G17100	+	5832375
AT5G24020	+	8118004
AT1G63690	+	23622267
AT1G78900	+	29664892
AT5G25150	+	8682236
AT1G06410	+	1958651
AT5G57070	+	23098436
AT2G14750	+	6315716
AT1G05805	+	1747692
AT3G54280	+	20104139
AT2G27260	+	11670608
AT5G03300	+	799103
AT3G19240	+	6666565
AT2G32340	+	13734390
AT1G76680	+	28778335
AT1G73440	+	27612298
AT4G21534	+	11458999
AT3G23820	+	8605422
AT5G65210	+	26060994
AT5G37020	+	14634333
AT4G09150	+	5833659
AT5G39570	+	15846080
AT1G02500	+	520358
AT1G70900	+	26733848
AT1G34190	+	12454083
AT5G26600	+	9379521
AT1G07930	+	2460693
AT1G62990	+	23340592
AT4G38500	+	18010834
AT2G40095	+	16744566
AT1G54115	+	20204175
AT5G08680	+	2824934
AT5G61780	+	24826884
AT5G11090	+	3525678
AT1G78420	+	29507408
AT1G06390	+	1950727
AT4G23180	+	12140920
AT1G80070	+	30127710
AT2G46020	+	18931967
AT1G02816	+	622301
AT5G01520	+	208514
AT5G03455	+	864040
AT1G25275	+	8861324
AT1G49300	+	18237135
AT5G47020	+	19090011
AT3G48760	+	18078217
AT3G17880	+	6126269
AT3G49910	+	18504924
AT1G02160	+	411524
AT4G13940	+	8056877
AT1G70090	+	26402320
AT4G08520	+	5420522
AT3G44310	+	15989024
AT1G75440	+	28315122
AT4G08350	+	5292171
AT3G61430	+	22735277
AT2G47730	+	19559399
AT1G14685	+	5044076
AT3G05120	+	1432317
AT3G05760	+	1710030
AT5G23860	+	8044706
AT3G61140	+	22629859
AT1G80910	+	30403570
AT1G30910	+	11002895
AT1G18870	+	6519297
AT1G25280	+	8866789
AT1G08620	+	2743723
AT5G23820	+	8032975
AT3G05490	+	1591901
AT3G15020	+	5058155
AT4G15930	+	9037978
AT4G33740	+	16188955
AT2G37480	+	15739810
AT3G14720	+	4949041
AT4G20840	+	11159654
AT4G25840	+	13140959
AT5G41080	+	16443970
AT5G19240	+	6471062
AT1G67730	+	25393565
AT1G06630	+	2031383
AT3G55440	+	20556284
AT3G55520	+	20595286
AT5G23140	+	7784988
AT2G43050	+	17904349
AT2G38470	+	16110762
AT3G19680	+	6842273
AT5G66040	+	26411327
AT5G27970	+	10015667
AT4G02510	+	1109589
AT5G14920	+	4827864
AT3G16420	+	5580870
AT2G38310	+	16051006
AT1G80000	+	30097153
AT5G13980	+	4514424
AT4G36540	+	17245087
AT5G43460	+	17461675
AT4G25370	+	12974778
AT2G22910	+	9752846
AT1G08930	+	2877169
AT5G03540	+	894156
AT5G59890	+	24123798
AT1G27950	+	9742105
AT2G05540	+	2034134
AT3G08930	+	2717311
AT5G13390	+	4296704
AT1G76450	+	28686240
AT1G55170	+	20581972
AT5G07370	+	2332231
AT3G44630	+	16201121
AT1G16180	+	5542833
AT1G62600	+	23181471
AT3G13445	+	4382055
AT5G19740	+	6676860
AT5G35980	+	14136195
AT5G01210	+	86192
AT3G60600	+	22402613
AT1G20620	+	7146415
AT4G20260	+	10943496
AT3G07170	+	2282313
AT1G72390	+	27251385
AT4G09000	+	5777457
AT1G09270	+	2998074
AT3G05220	+	1491316
AT5G09870	+	3078261
AT2G17500	+	7609229
AT1G52780	+	19662124
AT1G70590	+	26620279
AT3G07760	+	2478185
AT4G25830	+	13134988
AT1G76990	+	28935411
AT2G18040	+	7843818
AT1G74380	+	27961453
AT5G21326	+	7221908
AT1G44910	+	16982980
AT2G19750	+	8516013
AT1G04510	+	1230803
AT1G78870	+	29652416
AT1G20630	+	7149810
AT5G56140	+	22728339
AT3G61600	+	22798208
AT1G12770	+	4353637
AT2G44770	+	18460306
AT3G05210	+	1481994
AT1G02400	+	489509
AT2G47420	+	19458868
AT3G25980	+	9504606
AT2G14835	+	6370943
AT4G11380	+	6925698
AT2G45430	+	18728964
AT1G22640	+	8007339
AT5G51450	+	20897609
AT1G23820	+	8422893
AT5G67530	+	26944018
AT5G04280	+	1195658
AT1G77800	+	29260545
AT2G43710	+	18122779
AT3G51910	+	19266828
AT1G48230	+	17808775
AT5G38560	+	15443165
AT4G26970	+	13548593
AT5G39970	+	16000811
AT3G21290	+	7488915
AT5G43100	+	17302927
AT4G34050	+	16312153
AT3G48070	+	17752163
AT2G36320	+	15230141
AT3G62370	+	23083265
AT1G71170	+	26831715
AT2G03890	+	1188481
AT3G63520	+	23456051
AT3G57040	+	21111408
AT4G16695	+	9395498
AT1G65295	+	24252350
AT4G26230	+	13286658
AT2G33600	+	14228685
AT4G19200	+	10500642
AT3G14010	+	4640980
AT4G12720	+	7489648
AT1G44750	+	16895305
AT2G38800	+	16219135
AT4G02200	+	974283
AT3G25230	+	9191405
AT2G37650	+	15795242
AT4G15880	+	9016065
AT1G59870	+	22040010
AT1G30270	+	10658767
AT1G04690	+	1315687
AT3G14610	+	4914651
AT5G10960	+	3465686
AT4G36940	+	17420064
AT3G12640	+	4017844
AT3G52850	+	19591932
AT2G26910	+	11488040
AT4G21460	+	11430701
AT1G72340	+	27238555
AT4G24220	+	12566587
AT3G52300	+	19398306
AT3G02230	+	417496
AT4G08390	+	5317439
AT2G45300	+	18680014
AT5G03230	+	770384
AT5G57660	+	23356968
AT3G17090	+	5829472
AT3G24550	+	8963445
AT5G17910	+	5932798
AT3G55750	+	20700010
AT4G02430	+	1072214
AT4G19160	+	10480120
AT1G65230	+	24230872
AT2G05520	+	2027098
AT3G09740	+	2991602
AT1G32170	+	11577845
AT4G20830	+	11157306
AT1G08190	+	2573348
AT5G41740	+	16693148
AT1G28420	+	9987706
AT5G55125	+	22373080
AT2G46520	+	19100234
AT1G10960	+	3665039
AT5G03280	+	793348
AT5G41800	+	16735977
AT5G02200	+	438971
AT3G02065	+	360793
AT1G77740	+	29224153
AT3G19290	+	6690057
AT1G55810	+	20864151
AT5G42740	+	17140849
AT2G35330	+	14871877
AT5G67320	+	26861064
AT2G47850	+	19598275
AT1G04030	+	1042879
AT5G53480	+	21717783
AT1G26630	+	9207293
AT1G66580	+	24840611
AT5G11650	+	3746957
AT3G62010	+	22971237
AT5G44750	+	18060073
AT5G47120	+	19137782
AT4G13010	+	7602728
AT2G44430	+	18336347
AT2G26600	+	11318442
AT4G15470	+	8845671
AT1G61670	+	22772426
AT2G18280	+	7948322
AT3G06330	+	1919863
AT1G57765	+	21394896
AT4G39220	+	18265729
AT5G64390	+	25747552
AT5G19690	+	6658406
AT1G02080	+	386819
AT1G64090	+	23790851
AT3G09840	+	3022987
AT2G17033	+	7403277
AT3G19960	+	6956958
AT3G48140	+	17779526
AT3G59300	+	21922199
AT3G16720	+	5694122
AT3G20410	+	7119049
AT3G14650	+	4924631
AT4G28400	+	14050250
AT5G21170	+	7208485
AT3G14600	+	4912102
AT3G61440	+	22737974
AT5G66920	+	26725580
AT3G54110	+	20041199
AT4G30530	+	14922454
AT5G22690	+	7545097
AT5G57870	+	23443767
AT3G61470	+	22747162
AT4G34700	+	16558723
AT2G30860	+	13140235
AT3G44200	+	15911464
AT4G31000	+	15105894
AT2G43090	+	17920309
AT1G01540	+	198598
AT1G67480	+	25278644
AT4G36760	+	17330207
AT2G46600	+	19136571
AT5G08340	+	2685635
AT5G25280	+	8774777
AT2G41900	+	17493908
AT1G71865	+	27030557
AT4G00360	+	162917
AT5G26731	+	9296081
AT4G08920	+	5727130
AT2G44710	+	18437126
AT4G11740	+	7075415
AT5G19140	+	6426024
AT3G42950	+	15017971
AT1G30690	+	10890228
AT2G05170	+	1873759
AT1G77500	+	29125118
AT5G40730	+	16301500
AT1G78660	+	29588288
AT1G30360	+	10718978
AT3G42170	+	14324065
AT5G65950	+	26385202
AT4G22670	+	11920837
AT5G42220	+	16877637
AT1G54130	+	20213897
AT3G52800	+	19570588
AT4G37260	+	17541742
AT1G78890	+	29658066
AT2G39190	+	16355952
AT5G65060	+	25991312
AT4G34110	+	16340065
AT4G33960	+	16277736
AT2G17290	+	7519551
AT5G11740	+	3784770
AT1G30380	+	10723119
AT4G10040	+	6278503
AT1G69060	+	25967435
AT2G37180	+	15619072
AT1G52380	+	19511518
AT1G08830	+	2829263
AT1G33600	+	12182276
AT1G42470	+	15935208
AT3G12050	+	3841414
AT1G54580	+	20390948
AT5G65220	+	26062650
AT2G47070	+	19340827
AT1G05890	+	1784471
AT3G59090	+	21842721
AT3G25600	+	9307962
AT4G13040	+	7615384
AT5G12040	+	3887942
AT1G68585	+	25757493
AT2G44080	+	18238166
AT3G28730	+	10788639
AT1G65840	+	24492914
AT3G22970	+	8154071
AT5G53470	+	21712543
AT4G01690	+	732365
AT1G08920	+	2870481
AT5G66070	+	26423230
AT1G20900	+	7274074
AT5G04560	+	1318389
AT5G25520	+	8889600
AT1G05710	+	1717211
AT4G09800	+	6175088
AT2G21160	+	9070426
AT1G65960	+	24557448
AT5G20020	+	6764579
AT3G13750	+	4516238
AT4G02100	+	932182
AT2G32580	+	13829305
AT1G16040	+	5506601
AT1G31300	+	11196153
AT1G71220	+	26851920
AT3G60750	+	22457078
AT4G02920	+	1294841
AT1G48440	+	17908495
AT1G11050	+	3683882
AT2G20920	+	8999913
AT5G18310	+	6063033
AT4G24400	+	12620685
AT5G59880	+	24121860
AT4G31580	+	15308341
AT1G72150	+	27150880
AT3G05590	+	1622924
AT1G48300	+	17848464
AT1G66150	+	24634575
AT1G07890	+	2439651
AT4G32010	+	15485196
AT2G43790	+	18140987
AT1G68020	+	25500367
AT5G03545	+	895387
AT1G53430	+	19941083
AT5G13180	+	4197655
AT3G20510	+	7162188
AT3G27540	+	10207249
AT1G36160	+	13544007
AT1G08480	+	2685597
AT1G09460	+	3055281
AT5G22920	+	7667165
AT1G21400	+	7496373
AT5G07940	+	2540333
AT5G60300	+	24267191
AT1G12080	+	4085021
AT2G43060	+	17909915
AT5G25450	+	8858015
AT1G03090	+	743937
AT2G32700	+	13872044
AT5G19230	+	6468438
AT3G49220	+	18253757
AT4G19450	+	10609312
AT4G08960	+	5748254
AT1G12250	+	4161379
AT3G07400	+	2372320
AT2G06025	+	2352108
AT4G34390	+	16445003
AT3G17920	+	6142238
AT1G04080	+	1056781
AT1G56000	+	20946259
AT3G42630	+	14723855
AT1G18080	+	6224026
AT3G22380	+	7919099
AT2G31090	+	13256765
AT1G18740	+	6465418
AT5G10790	+	3412671
AT1G70895	+	26728751
AT3G57070	+	21125547
AT2G28320	+	12099645
AT1G08970	+	2884009
AT5G47050	+	19108007
AT4G23885	+	12420454
AT2G25250	+	10754720
AT4G08980	+	5760251
AT5G65683	+	26263773
AT2G03870	+	1181379
AT5G26740	+	9294594
AT1G77885	+	29290800
AT2G22300	+	9476609
AT5G19151	+	6429642
AT2G33590	+	14226487
AT1G09970	+	3255642
AT4G24350	+	12611385
AT4G27657	+	13813514
AT3G04890	+	1349200
AT5G11490	+	3676304
AT4G19600	+	10676676
AT5G01810	+	311843
AT1G78280	+	29457269
AT4G13530	+	7868719
AT5G60390	+	24290843
AT4G02540	+	1119742
AT5G53140	+	21552466
AT4G39370	+	18308818
AT3G54230	+	20080264
AT2G45510	+	18755064
AT1G11400	+	3840201
AT3G13060	+	4183916
AT5G16150	+	5275811
AT5G26830	+	9441750
AT5G08390	+	2707248
AT1G20980	+	7329252
AT4G15475	+	8848847
AT4G01320	+	549160
AT5G54080	+	21948256
AT1G78920	+	29676971
AT2G31010	+	13199999
AT2G41140	+	17153629
AT5G62880	+	25239167
AT5G12850	+	4059559
AT1G14370	+	4918061
AT1G14000	+	4800251
AT5G46410	+	18828479
AT4G31800	+	15384943
AT1G69780	+	26260591
AT4G23800	+	12392642
AT4G16670	+	9387751
AT5G44650	+	18015384
AT4G12080	+	7241425
AT5G47720	+	19334249
AT2G41310	+	17224167
AT1G80310	+	30196554
AT5G14790	+	4785780
AT5G45950	+	18636613
AT5G63800	+	25535790
AT1G72060	+	27118882
AT1G02110	+	395529
AT1G07810	+	2420752
AT5G04410	+	1246610
AT4G21800	+	11575126
AT3G58710	+	21716896
AT5G49840	+	20259284
AT1G72600	+	27340236
AT5G06980	+	2169277
AT3G14690	+	4939408
AT2G21195	+	9083802
AT1G70940	+	26746320
AT3G08670	+	2636695
AT5G52580	+	21342932
AT1G28440	+	10000446
AT4G11280	+	6866105
AT5G58575	+	23675499
AT2G22980	+	9783162
AT2G24100	+	10246916
AT5G20190	+	6815381
AT3G15790	+	5344626
AT1G78080	+	29366070
AT1G17680	+	6082332
AT3G15010	+	5054857
AT4G32040	+	15496332
AT2G15900	+	6932784
AT1G29670	+	10377837
AT5G47480	+	19263397
AT5G10695	+	3378193
AT1G54350	+	20290400
AT5G45280	+	18349607
AT5G56870	+	23008647
AT2G06850	+	2765692
AT2G48120	+	19681471
AT1G18030	+	6206834
AT3G04140	+	1089210
AT5G06660	+	2047609
AT3G07565	+	2416178
AT2G46910	+	19273978
AT1G19180	+	6623446
AT1G80380	+	30219918
AT1G31850	+	11433693
AT2G20960	+	9009719
AT3G54540	+	20192718
AT5G67330	+	26863645
AT3G12760	+	4056973
AT4G00660	+	278196
AT1G69510	+	26127931
AT2G18960	+	8227561
AT5G45110	+	18231463
AT5G18470	+	6129257
AT5G01960	+	372953
AT1G02170	+	413552
AT5G23210	+	7814905
AT4G25880	+	13159363
AT5G55660	+	22543408
AT5G11810	+	3810563
AT3G10340	+	3207954
AT4G12690	+	7481849
AT1G11440	+	3850660
AT4G09570	+	6052322
AT5G27350	+	9654333
AT4G39690	+	18421875
AT3G12630	+	4013436
AT4G32020	+	15489365
AT4G04860	+	2461621
AT2G32150	+	13660723
AT4G31390	+	15237038
AT2G43150	+	17947012
AT5G44020	+	17714254
AT1G32940	+	11940895
AT4G21790	+	11572481
AT5G42250	+	16897584
AT3G16370	+	5558487
AT1G62660	+	23203635
AT4G20380	+	11006640
AT4G34600	+	16530077
AT3G07680	+	2456767
AT5G10710	+	3382760
AT3G20120	+	7025921
AT4G38225	+	17928761
AT5G66930	+	26727728
AT5G18610	+	6195804
AT5G59820	+	24103748
AT5G63130	+	25324007
AT3G02740	+	593166
AT1G30230	+	10640675
AT2G21390	+	9156856
AT1G27320	+	9492567
AT5G67300	+	26855238
AT5G35430	+	13665896
AT5G46420	+	18832953
AT1G18610	+	6409295
AT5G23490	+	7926609
AT5G06390	+	1955639
AT3G52150	+	19343210
AT1G17290	+	5926290
AT4G11660	+	7044687
AT2G35635	+	14982115
AT5G45430	+	18411968
AT1G58230	+	21579143
AT4G32480	+	15677841
AT5G58620	+	23696210
AT4G05020	+	2576471
AT1G49720	+	18402616
AT3G06730	+	2126040
AT1G17130	+	5856605
AT1G21640	+	7592882
AT2G22970	+	9778436
AT3G16270	+	5516926
AT3G23750	+	8561430
AT4G32600	+	15726042
AT2G47490	+	19489420
AT3G23600	+	8475840
AT5G52280	+	21230243
AT4G01280	+	537320
AT1G30130	+	10589617
AT2G21190	+	9082880
AT1G13260	+	4543598
AT1G56460	+	21149627
AT5G47200	+	19168917
AT1G29150	+	10182671
AT4G23470	+	12251280
AT5G17530	+	5782105
AT1G18300	+	6301059
AT5G65925	+	26369752
AT5G11430	+	3652404
AT2G39760	+	16586163
AT3G54840	+	20320987
AT3G06868	+	2169124
AT3G26740	+	9828554
AT5G11040	+	3500842
AT4G02350	+	1040773
AT2G27710	+	11817810
AT3G58040	+	21491487
AT1G33140	+	12024655
AT1G65590	+	24391206
AT5G18500	+	6141629
AT1G80440	+	30243008
AT1G71090	+	26814051
AT3G19540	+	6783085
AT5G53160	+	21562190
AT3G55980	+	20778768
AT2G41110	+	17141428
AT5G57060	+	23091970
AT1G54920	+	20475144
AT1G27595	+	9603227
AT3G13930	+	4600443
AT1G21660	+	7609060
AT2G44060	+	18228148
AT1G56700	+	21257749
AT1G06470	+	1973755
AT3G23050	+	8196917
AT4G38250	+	17936982
AT3G13470	+	4392799
AT5G08420	+	2716178
AT3G17790	+	6091098
AT4G00060	+	28871
AT1G76140	+	28574997
AT1G02680	+	582106
AT2G45960	+	18911825
AT4G08180	+	5173661
AT4G17615	+	9819167
AT4G14760	+	8481191
AT1G49580	+	18354527
AT1G15950	+	5482122
AT4G18610	+	10251539
AT5G19780	+	6689166
AT4G38270	+	17941554
AT1G29340	+	10266725
AT3G07360	+	2356737
AT5G22050	+	7303412
AT2G36950	+	15516857
AT5G19990	+	6755041
AT5G05140	+	1522694
AT2G36410	+	15280598
AT5G01530	+	210334
AT2G28520	+	12215856
AT1G76490	+	28698538
AT1G02120	+	399899
AT4G19490	+	10623465
AT4G17895	+	9942902
AT5G12400	+	4021442
AT1G01720	+	269785
AT5G41700	+	16677372
AT5G58110	+	23516637
AT5G15320	+	4978814
AT1G75950	+	28517683
AT4G17616	+	9821649
AT2G46240	+	18989926
AT5G17890	+	5923347
AT3G18780	+	6477004
AT2G36220	+	15193697
AT1G51760	+	19201553
AT5G42990	-	17244147
AT3G20290	-	7075050
AT3G01100	-	34942
AT4G17390	-	9714382
AT1G64200	-	23828453
AT3G56020	-	20790793
AT1G14810	-	5102625
AT1G80830	-	30373054
AT1G25220	-	8837357
AT2G47930	-	19617058
AT1G79530	-	29916079
AT2G20560	-	8848283
AT4G24190	-	12551840
AT5G19450	-	6558547
AT5G18680	-	6228321
AT3G62870	-	23242855
AT1G15210	-	5231592
AT3G05900	-	1761323
AT3G43810	-	15664499
AT4G16520	-	9306806
AT3G20310	-	7085729
AT1G17080	-	5840405
AT2G34750	-	14660407
AT1G02090	-	387403
AT4G28750	-	14202950
AT5G49720	-	20197544
AT1G25390	-	8906558
AT1G57680	-	21362589
AT1G79520	-	29912352
AT3G26900	-	9912291
AT3G54880	-	20337050
AT4G31860	-	15406659
AT3G53990	-	19989634
AT5G53850	-	21861116
AT5G01020	-	6216
AT5G46210	-	18731579
AT3G60740	-	22447337
AT4G19860	-	10777637
AT3G10650	-	3325307
AT4G02210	-	974253
AT2G20630	-	8897778
AT5G26770	-	9407953
AT3G56340	-	20892273
AT3G26450	-	9681512
AT3G47160	-	17360111
AT5G47730	-	19334475
AT5G23610	-	7957439
AT5G07350	-	2320223
AT3G23080	-	8207575
AT3G13410	-	4362034
AT3G45443	-	16668076
AT1G45248	-	17163063
AT2G33990	-	14360426
AT5G12150	-	3924312
AT5G16050	-	5243924
AT3G02260	-	431088
AT2G05940	-	2287476
AT4G16500	-	9301494
AT1G03870	-	982613
AT2G32235	-	13682658
AT4G11560	-	7000028
AT3G49390	-	18314681
AT4G08500	-	5403855
AT5G61590	-	24764566
AT2G34480	-	14532854
AT2G21870	-	9320298
AT5G58430	-	23621279
AT1G04040	-	1042465
AT5G24710	-	8459002
AT3G14310	-	4772229
AT1G73530	-	27643778
AT2G19830	-	8557892
AT5G53130	-	21537856
AT1G02660	-	572130
AT2G20270	-	8737975
AT1G60780	-	22369125
AT4G37870	-	17802891
AT1G11000	-	3671939
AT5G02290	-	470315
AT4G01680	-	716206
AT2G26530	-	11283000
AT4G30270	-	14819371
AT1G63290	-	23472066
AT2G30110	-	12852497
AT3G57790	-	21405467
AT3G43300	-	15234207
AT4G09140	-	5817106
AT1G04860	-	1369202
AT1G04910	-	1387958
AT1G80950	-	30412642
AT4G18140	-	10046655
AT3G08840	-	2682553
AT1G18060	-	6212087
AT3G60820	-	22471932
AT1G76790	-	28822354
AT5G03040	-	710223
AT2G39130	-	16323068
AT5G54940	-	22308373
AT1G27100	-	9407417
AT5G19760	-	6679493
AT5G15450	-	5014248
AT2G25490	-	10847484
AT2G33340	-	14126348
AT2G06520	-	2587874
AT3G49010	-	18166914
AT3G60770	-	22460445
AT5G16780	-	5517624
AT1G20960	-	7301884
AT1G76700	-	28780566
AT2G41410	-	17261992
AT3G54500	-	20175543
AT3G32980	-	13526415
AT5G20700	-	7005958
AT5G42100	-	16829326
AT4G38680	-	18072016
AT3G05680	-	1660759
AT5G16380	-	5359510
AT5G46340	-	18796032
AT1G10090	-	3290365
AT5G10430	-	3277638
AT1G80920	-	30403807
AT4G24200	-	12556757
AT1G74310	-	27936651
AT3G55560	-	20604783
AT3G50960	-	18938796
AT3G03070	-	696547
AT1G47128	-	17283048
AT1G70490	-	26564029
AT2G33120	-	14043669
AT1G79750	-	30007426
AT3G57800	-	21407925
AT3G14590	-	4904448
AT3G59360	-	21935471
AT4G37450	-	17605858
AT1G29025	-	10124450
AT1G66240	-	24686378
AT4G32140	-	15523000
AT5G48930	-	19836580
AT2G23810	-	10135765
AT1G26800	-	9285603
AT1G73960	-	27805154
AT4G01120	-	481734
AT3G62860	-	23239638
AT3G56800	-	21034777
AT1G63090	-	23391168
AT5G06430	-	1963487
AT3G09100	-	2788152
AT2G37570	-	15761361
AT4G17486	-	9749837
AT1G53510	-	19970856
AT3G11780	-	3724323
AT4G23670	-	12332742
AT3G55320	-	20507104
AT4G14365	-	8271563
AT3G26520	-	9722633
AT4G37460	-	17608469
AT5G55290	-	22422955
AT3G13110	-	4214927
AT1G69270	-	26040789
AT2G24860	-	10587069
AT1G75220	-	28229257
AT2G37130	-	15598202
AT5G10550	-	3332724
AT3G57870	-	21428693
AT1G07670	-	2370277
AT3G04670	-	1266483
AT4G31500	-	15273606
AT3G07560	-	2411422
AT5G15580	-	5068400
AT1G55450	-	20705235
AT3G27210	-	10045369
AT4G32470	-	15669518
AT1G79820	-	30022458
AT5G49360	-	20011999
AT3G06190	-	1874507
AT1G04830	-	1359060
AT1G15340	-	5275794
AT1G67930	-	25474281
AT5G03730	-	974722
AT2G46060	-	18941257
AT5G01970	-	373029
AT5G19855	-	6712056
AT2G04630	-	1619182
AT3G62390	-	23087336
AT1G15020	-	5173236
AT3G18490	-	6349005
AT5G04870	-	1416888
AT3G20650	-	7221165
AT1G30330	-	10685997
AT5G63320	-	25377196
AT5G63600	-	25460931
AT5G65630	-	26225932
AT3G56050	-	20798104
AT2G23070	-	9824139
AT5G22080	-	7310518
AT4G23850	-	12403621
AT5G24690	-	8455557
AT3G26980	-	9946330
AT2G02710	-	758796
AT1G53170	-	19821497
AT1G02330	-	462182
AT3G14180	-	4707282
AT4G32410	-	15640752
AT3G48970	-	18152383
AT1G07570	-	2331238
AT3G11940	-	3778118
AT3G55850	-	20721823
AT3G23400	-	8376612
AT4G16330	-	9226281
AT3G54620	-	20218032
AT1G17145	-	5860203
AT1G09010	-	2895277
AT1G54410	-	20309936
AT5G64560	-	25806917
AT5G65360	-	26120056
AT3G58640	-	21687081
AT5G46900	-	19039915
AT2G16640	-	7211212
AT2G33580	-	14219723
AT1G13360	-	4577083
AT3G16640	-	5669597
AT5G54930	-	22305833
AT1G24170	-	8557317
AT1G14820	-	5105211
AT3G51550	-	19117704
AT1G74910	-	28135621
AT3G48590	-	18008758
AT3G52220	-	19369489
AT5G63370	-	25384734
AT3G50800	-	18882464
AT3G13310	-	4310709
AT1G24180	-	8560679
AT1G70730	-	26668969
AT2G20760	-	8943074
AT1G17720	-	6093400
AT4G37610	-	17670600
AT1G35350	-	12981252
AT3G50790	-	18880029
AT5G51190	-	20800683
AT5G49950	-	20319851
AT3G07090	-	2243117
AT5G66200	-	26453638
AT4G14880	-	8518114
AT4G16765	-	9429985
AT2G34420	-	14522695
AT1G71340	-	26885580
AT1G01620	-	225915
AT4G36780	-	17332617
AT1G19870	-	6895132
AT2G28470	-	12168976
AT2G47830	-	19590963
AT4G38350	-	17958255
AT4G02480	-	1081926
AT5G65430	-	26148447
AT2G44090	-	18238611
AT1G55670	-	20802817
AT1G09730	-	3147891
AT1G55530	-	20729453
AT5G04540	-	1296545
AT3G14200	-	4712717
AT4G24920	-	12819611
AT4G33150	-	15985300
AT3G19580	-	6803246
AT5G16360	-	5355182
AT1G19835	-	6856091
AT1G22510	-	7950934
AT5G60920	-	24511433
AT1G05570	-	1647852
AT2G15890	-	6921121
AT1G67970	-	25484843
AT5G35750	-	13911473
AT3G46700	-	17200457
AT5G12230	-	3953261
AT2G02570	-	698305
AT2G36060	-	15142898
AT1G10140	-	3322958
AT4G30440	-	14882049
AT4G14710	-	8424803
AT3G05970	-	1786480
AT4G17530	-	9773653
AT2G45500	-	18749935
AT2G37120	-	15594207
AT3G24480	-	8900989
AT1G71410	-	26912870
AT1G09020	-	2900015
AT5G04830	-	1402191
AT1G04985	-	1416444
AT2G20900	-	8989712
AT5G50000	-	20342716
AT1G03550	-	885759
AT2G45070	-	18587161
AT5G19770	-	6682630
AT1G09140	-	2942718
AT1G73230	-	27540407
AT3G07010	-	2212835
AT5G67420	-	26904469
AT5G55550	-	22502204
AT5G02020	-	386244
AT5G49280	-	19976692
AT1G01610	-	221873
AT5G06530	-	1989947
AT1G15250	-	5248764
AT1G55520	-	20725881
AT5G02500	-	553960
AT1G78380	-	29486525
AT1G07200	-	2208861
AT4G16490	-	9293644
AT5G08520	-	2755394
AT5G65910	-	26361583
AT2G17695	-	7684194
AT1G79550	-	29924258
AT2G40730	-	16989949
AT1G08490	-	2685820
AT1G72450	-	27274220
AT2G38650	-	16161673
AT2G44140	-	18255038
AT1G24510	-	8685459
AT1G28660	-	10071836
AT4G17470	-	9742858
AT1G04750	-	1331794
AT4G39820	-	18476282
AT4G39680	-	18414498
AT4G40030	-	18555734
AT3G20060	-	7002933
AT2G19950	-	8616192
AT3G26360	-	9655922
AT1G05170	-	1491225
AT3G15950	-	5397720
AT3G53410	-	19801053
AT1G73940	-	27798418
AT2G25760	-	10984983
AT2G47840	-	19594317
AT4G14990	-	8565742
AT4G01950	-	844529
AT5G42060	-	16818618
AT1G18270	-	6283573
AT3G47960	-	17698108
AT5G62760	-	25204788
AT5G61450	-	24710135
AT2G35470	-	14909029
AT3G19030	-	6564079
AT2G22090	-	9388470
AT4G23100	-	12103309
AT5G59540	-	23996215
AT5G54810	-	22264843
AT1G23860	-	8427878
AT1G51980	-	19323529
AT3G59760	-	22072575
AT5G55040	-	22327295
AT1G23380	-	8297390
AT2G41700	-	17383172
AT1G29395	-	10288394
AT3G55040	-	20398641
AT3G44260	-	15952174
AT4G19180	-	10485419
AT3G59060	-	21828105
AT5G03240	-	771863
AT4G19400	-	10580989
AT5G49900	-	20297218
AT5G12140	-	3923090
AT1G26370	-	9121649
AT3G59040	-	21821444
AT2G39800	-	16598304
AT2G27500	-	11752319
AT5G57910	-	23451221
AT4G24740	-	12754629
AT1G05870	-	1772316
AT5G62090	-	24935160
AT5G57785	-	23409021
AT1G17880	-	6152530
AT5G15400	-	4997689
AT5G18380	-	6090203
AT3G08960	-	2729983
AT5G01270	-	107865
AT4G34131	-	16343157
AT1G07350	-	2257630
AT5G11850	-	3816452
AT3G16050	-	5444050
AT2G24360	-	10364665
AT3G04720	-	1285668
AT3G46450	-	17093038
AT3G13030	-	4169669
AT1G22620	-	7997782
AT5G62070	-	24930044
AT1G08315	-	2620443
AT4G39100	-	18218219
AT3G05570	-	1616195
AT1G22530	-	7955671
AT4G30340	-	14838455
AT4G29900	-	14611159
AT3G60030	-	22165752
AT3G61960	-	22941911
AT1G32400	-	11689257
AT4G30490	-	14899135
AT1G74100	-	27864448
AT1G09760	-	3159244
AT5G19820	-	6695401
AT3G04730	-	1288851
AT5G40770	-	16315462
AT1G02780	-	608047
AT5G63905	-	25570972
AT1G65440	-	24306816
AT5G66490	-	26547327
AT3G12680	-	4025267
AT3G04240	-	1114112
AT3G14090	-	4669412
AT1G24040	-	8503889
AT1G11310	-	3800887
AT5G06560	-	2003523
AT3G27770	-	10285760
AT2G48060	-	19651505
AT2G40290	-	16828927
AT5G50920	-	20715609
AT3G15040	-	5065361
AT4G16890	-	9500512
AT5G20570	-	6956816
AT2G17200	-	7482060
[truncated: 1,079 more rows]
