# Supplementary material for: In vivo nuclear RNA structurome reveals RNA-structure regulation of mRNA processing in plants
Source: Genome Biol. 2021 Jan 4;22:11. doi: 10.1186/s13059-020-02236-4 (PMC7784297; doi:10.1186/s13059-020-02236-4)
Supplement: Supplementary file 6 — Additional file 6. A detailed list of poly(A) sites with high coverage (more than 1 RT-stop per nucleotide) in deproteinized libraries. [file 13059_2020_2236_MOESM6_ESM.xlsx]

## Sheet: Sheet1
Additional file 6. A detailed list of poly(A) sites with high coverage (more than 1 RT-stop per nucleotide) in deproteinized libraries
Gene ID	Strand	Poly(A) position (Genomic coordinate)
AT5G67300	+	26855238
AT5G66570	+	26570185
AT5G65670	+	26256305
AT5G65210	+	26060994
AT5G65060	+	25991312
AT5G64390	+	25747552
AT5G64260	+	25705116
AT5G62000	+	24915174
AT5G60680	+	24386951
AT5G60390	+	24290843
AT5G60300	+	24267191
AT5G59910	+	24127822
AT5G57655	+	23349930
AT5G57150	+	23154972
AT5G57070	+	23098436
AT5G55850	+	22605092
AT5G54145	+	21973105
AT5G53460	+	21709985
AT5G53160	+	21562190
AT5G51780	+	21036593
AT5G51450	+	20897609
AT5G50760	+	20645447
AT5G49760	+	20221143
AT5G47120	+	19137782
AT5G47050	+	19108007
AT5G46410	+	18828479
AT5G45430	+	18411968
AT5G44650	+	18015384
AT5G44060	+	17731836
AT5G44020	+	17714254
AT5G43930	+	17680911
AT5G39590	+	15853959
AT5G27950	+	9987784
AT5G27350	+	9654333
AT5G26740	+	9294594
AT5G25280	+	8774777
AT5G24610	+	8429253
AT5G23860	+	8044706
AT5G23210	+	7814905
AT5G23150	+	7792470
AT5G23140	+	7784988
AT5G22920	+	7667165
AT5G19690	+	6658406
AT5G19120	+	6415805
AT5G18310	+	6063033
AT5G17530	+	5782105
AT5G15270	+	4961478
AT5G14920	+	4827864
AT5G14780	+	4779417
AT5G13180	+	4197655
AT5G11740	+	3784770
AT5G11500	+	3679204
AT5G11420	+	3647200
AT5G11090	+	3525678
AT5G10960	+	3465686
AT5G10745	+	3397186
AT5G09810	+	3054402
AT5G08330	+	2681637
AT5G07100	+	2205716
AT5G06980	+	2169277
AT5G06660	+	2047609
AT5G05440	+	1610087
AT5G05140	+	1522694
AT5G04170	+	1147617
AT5G03230	+	770384
AT5G01520	+	208514
AT4G39220	+	18265729
AT4G38550	+	18028675
AT4G37300	+	17555571
AT4G36760	+	17330207
AT4G36540	+	17245087
AT4G35770	+	16946071
AT4G35470	+	16848858
AT4G35100	+	16710097
AT4G34700	+	16558723
AT4G34600	+	16530077
AT4G34120	+	16343096
AT4G33960	+	16277736
AT4G32850	+	15854812
AT4G32480	+	15677841
AT4G32440	+	15658889
AT4G32020	+	15489365
AT4G31580	+	15308341
AT4G29950	+	14660481
AT4G28880	+	14254431
AT4G28860	+	14249477
AT4G28370	+	14039671
AT4G28040	+	13942307
AT4G27652	+	13810353
AT4G27260	+	13656084
AT4G26970	+	13548593
AT4G25230	+	12929083
AT4G24800	+	12784975
AT4G24220	+	12566587
AT4G23630	+	12319768
AT4G23050	+	12083865
AT4G22330	+	11799765
AT4G21534	+	11458999
AT4G20380	+	11006640
AT4G18610	+	10251539
AT4G16670	+	9387751
AT4G15800	+	8985481
AT4G14160	+	8173285
AT4G13940	+	8056877
AT4G13020	+	7606977
AT4G12720	+	7489648
AT4G12080	+	7241425
AT4G09800	+	6175088
AT4G09000	+	5777457
AT4G08180	+	5173661
AT4G05320	+	2720093
AT4G04885	+	2475612
AT4G02370	+	1043205
AT4G00660	+	278196
AT4G00360	+	162917
AT4G00030	+	14414
AT3G62650	+	23169103
AT3G62010	+	22971237
AT3G61430	+	22735277
AT3G60860	+	22491609
AT3G60600	+	22402613
AT3G59940	+	22144352
AT3G57890	+	21441919
AT3G57230	+	21180861
AT3G57040	+	21111408
AT3G55440	+	20556284
AT3G54540	+	20192718
AT3G52800	+	19570588
AT3G49550	+	18368899
AT3G49220	+	18253757
AT3G48530	+	17989730
AT3G48070	+	17752163
AT3G47350	+	17449894
AT3G46640	+	17185116
AT3G44310	+	15989024
AT3G42630	+	14723855
AT3G29310	+	11251621
AT3G29035	+	11035181
AT3G28140	+	10471187
AT3G26810	+	9870597
AT3G23750	+	8561430
AT3G23450	+	8411993
AT3G23050	+	8196917
AT3G22430	+	7957837
AT3G22380	+	7919099
AT3G22270	+	7878143
AT3G21220	+	7447199
AT3G18780	+	6477004
AT3G18520	+	6365524
AT3G18290	+	6280343
AT3G17790	+	6091098
AT3G17100	+	5832375
AT3G17090	+	5829472
AT3G16857	+	5758962
AT3G16785	+	5718908
AT3G16770	+	5706929
AT3G16370	+	5558487
AT3G15210	+	5122376
AT3G15010	+	5054857
AT3G14660	+	4926931
AT3G14560	+	4889872
AT3G14010	+	4640980
AT3G13520	+	4409437
AT3G13224	+	4256931
AT3G12630	+	4013436
AT3G12320	+	3925387
AT3G11700	+	3701437
AT3G11560	+	3645783
AT3G10980	+	3440617
AT3G10490	+	3270796
AT3G08670	+	2636695
AT3G07790	+	2489145
AT3G06380	+	1938217
AT3G05490	+	1591901
AT3G05120	+	1432317
AT3G04910	+	1358119
AT3G04400	+	1168445
AT3G03990	+	1034742
AT3G01690	+	258510
AT3G01280	+	87787
AT2G47730	+	19559399
AT2G47170	+	19368720
AT2G46270	+	19003219
AT2G45960	+	18911825
AT2G45430	+	18728964
AT2G44130	+	18255001
AT2G43060	+	17909915
AT2G42240	+	17599103
AT2G41200	+	17173046
AT2G41060	+	17129458
AT2G40410	+	16875395
AT2G40095	+	16744566
AT2G39570	+	16509940
AT2G38400	+	16086157
AT2G38310	+	16051006
AT2G37840	+	15856092
AT2G37180	+	15619072
AT2G36830	+	15446463
AT2G36320	+	15230141
AT2G35630	+	14980607
AT2G31960	+	13600177
AT2G31090	+	13256765
AT2G29630	+	12669936
AT2G25250	+	10754720
AT2G24590	+	10451041
AT2G21470	+	9202199
AT2G20950	+	9005554
AT2G18280	+	7948322
AT2G17420	+	7566456
AT2G17033	+	7403277
AT2G15970	+	6951120
AT2G15050	+	6520129
AT2G14890	+	6400975
AT2G07050	+	2930522
AT2G05710	+	2146583
AT2G05540	+	2034134
AT2G03680	+	1121954
AT2G01490	+	223406
AT2G01220	+	126350
AT1G80380	+	30219918
AT1G78920	+	29676971
AT1G78670	+	29593498
AT1G78080	+	29366070
AT1G77800	+	29260545
AT1G76490	+	28698538
AT1G76320	+	28634078
AT1G75810	+	28462345
AT1G75440	+	28315122
AT1G72710	+	27376518
AT1G72510	+	27304585
AT1G72150	+	27150880
AT1G72060	+	27118882
AT1G70940	+	26746320
AT1G70895	+	26728751
AT1G70330	+	26504491
AT1G69060	+	25967435
AT1G68490	+	25695457
AT1G66150	+	24634575
AT1G65930	+	24542056
AT1G65295	+	24252350
AT1G64230	+	23835386
AT1G62660	+	23203635
AT1G56700	+	21257749
AT1G56000	+	20946259
AT1G55260	+	20616251
AT1G55170	+	20581972
AT1G54490	+	20356869
AT1G53400	+	19926528
AT1G51360	+	19044899
AT1G50740	+	18808965
AT1G48300	+	17848464
AT1G48230	+	17808775
AT1G45201	+	17128601
AT1G42470	+	15935208
AT1G32920	+	11929299
AT1G32230	+	11616177
AT1G32170	+	11577845
AT1G31170	+	11134363
AT1G30270	+	10658767
AT1G30130	+	10589617
AT1G29280	+	10237656
AT1G28100	+	9804039
AT1G27950	+	9742105
AT1G27320	+	9492567
AT1G22910	+	8108126
AT1G22190	+	7837278
AT1G21400	+	7496373
AT1G21200	+	7423139
AT1G20900	+	7274074
AT1G20693	+	7178727
AT1G20620	+	7146415
AT1G20110	+	6974739
AT1G19180	+	6623446
AT1G16880	+	5776281
AT1G15690	+	5402358
AT1G14685	+	5044076
AT1G14650	+	5030777
AT1G13280	+	4548664
AT1G13260	+	4543598
AT1G12760	+	4350753
AT1G11380	+	3834163
AT1G10950	+	3663853
AT1G09560	+	3094763
AT1G09310	+	3009822
AT1G08920	+	2870481
AT1G07610	+	2342074
AT1G06630	+	2031383
AT1G06410	+	1958651
AT1G03160	+	766153
AT1G03090	+	743937
AT1G02840	+	629810
AT1G02816	+	622301
AT1G02680	+	582106
AT1G01720	+	269785
AT1G01140	-	64400
AT5G67420	-	26904469
AT5G66650	-	26603207
AT5G66210	-	26456634
AT5G65660	-	26245343
AT5G65430	-	26148447
AT5G65360	-	26120056
AT5G65310	-	26102196
AT5G64570	-	25810263
AT5G64200	-	25681711
AT5G63760	-	25516192
AT5G63370	-	25384734
AT5G63320	-	25377196
AT5G61020	-	24557422
AT5G60400	-	24291379
AT5G59960	-	24142135
AT5G59780	-	24082297
AT5G59220	-	23894635
AT5G58650	-	23699769
AT5G58550	-	23665412
AT5G58470	-	23638376
AT5G57785	-	23409021
AT5G56980	-	23056370
AT5G56550	-	22895717
AT5G55790	-	22580788
AT5G55670	-	22544104
AT5G55040	-	22327295
AT5G54810	-	22264843
AT5G52060	-	21152344
AT5G48930	-	19836580
AT5G48150	-	19522488
AT5G47560	-	19287718
AT5G47180	-	19161280
AT5G47040	-	19093260
AT5G46900	-	19039915
AT5G46190	-	18723242
AT5G45190	-	18277725
AT5G42300	-	16912575
AT5G40890	-	16381519
AT5G37790	-	15008434
AT5G25270	-	8757643
AT5G25265	-	8754712
AT5G23870	-	8046304
AT5G22770	-	7579675
AT5G22740	-	7555409
AT5G21940	-	7249437
AT5G20700	-	7005958
AT5G19860	-	6714446
AT5G19820	-	6695401
AT5G19330	-	6507966
AT5G17770	-	5864466
AT5G16780	-	5517624
AT5G16560	-	5407349
AT5G16110	-	5260816
AT5G13710	-	4423955
AT5G11700	-	3762821
AT5G10450	-	3284330
AT5G09620	-	2983715
AT5G08280	-	2663685
AT5G08130	-	2606620
AT5G06970	-	2158329
AT5G04740	-	1368676
AT5G04550	-	1303482
AT5G04470	-	1266857
AT5G01350	-	145749
AT4G40060	-	18571529
AT4G39520	-	18371206
AT4G39260	-	18274072
AT4G39100	-	18218219
AT4G39090	-	18215805
AT4G38240	-	17931758
AT4G37450	-	17605858
AT4G36800	-	17341192
AT4G36040	-	17049536
AT4G35750	-	16940649
AT4G34720	-	16568089
AT4G34710	-	16560249
AT4G33640	-	16159744
AT4G32150	-	15526319
AT4G31860	-	15406659
AT4G30450	-	14886270
AT4G30270	-	14819371
AT4G30190	-	14770691
AT4G29900	-	14611159
AT4G28240	-	13997864
AT4G27960	-	13916035
AT4G24520	-	12662964
AT4G24230	-	12567012
AT4G18140	-	10046655
AT4G17530	-	9773653
AT4G16520	-	9306806
AT4G12730	-	7491548
AT4G12590	-	7451265
AT4G10080	-	6300299
AT4G05050	-	2588243
AT4G03430	-	1517309
AT4G01940	-	842294
AT4G01680	-	716206
AT3G63460	-	23430897
AT3G63310	-	23387881
AT3G63210	-	23353869
AT3G63120	-	23323093
AT3G62980	-	23273217
AT3G62860	-	23239638
AT3G61420	-	22727237
AT3G59280	-	21909272
AT3G59020	-	21810640
AT3G55610	-	20624220
AT3G55560	-	20604783
AT3G53990	-	19989634
AT3G53570	-	19861400
AT3G53430	-	19809849
AT3G53420	-	19803800
AT3G52560	-	19494556
AT3G51950	-	19277969
AT3G48360	-	17908326
AT3G47680	-	17577448
AT3G47160	-	17360111
AT3G46830	-	17246637
AT3G46700	-	17200457
AT3G45300	-	16621651
AT3G45210	-	16557435
AT3G44010	-	15800032
AT3G43300	-	15234207
AT3G32980	-	13526415
AT3G28950	-	10976210
AT3G27890	-	10350780
AT3G26520	-	9722633
AT3G26510	-	9711841
AT3G26450	-	9681512
AT3G24480	-	8900989
AT3G21260	-	7464128
AT3G20830	-	7285022
AT3G20650	-	7221165
AT3G20310	-	7085729
AT3G19030	-	6564079
AT3G17510	-	5989292
AT3G16640	-	5669597
AT3G15950	-	5397720
AT3G15580	-	5274063
AT3G14590	-	4904448
AT3G14310	-	4772229
AT3G13720	-	4495200
AT3G13460	-	4384900
AT3G13110	-	4214927
AT3G12120	-	3860545
AT3G11910	-	3761683
AT3G11780	-	3724323
AT3G11130	-	3482356
AT3G09260	-	2840588
AT3G08850	-	2686700
AT3G08840	-	2682553
AT3G08610	-	2615546
AT3G06700	-	2117454
AT3G06590	-	2054603
AT3G06190	-	1874507
AT3G05920	-	1768969
AT3G05880	-	1755693
AT3G05090	-	1418003
AT3G04730	-	1288851
AT3G04670	-	1266483
AT3G04240	-	1114112
AT3G01500	-	195139
AT2G48060	-	19651505
AT2G46340	-	19022417
AT2G46330	-	19018671
AT2G45670	-	18815029
AT2G44950	-	18542552
AT2G39720	-	16567443
AT2G38750	-	16196546
AT2G37640	-	15787959
AT2G37220	-	15634732
AT2G37170	-	15613505
AT2G37130	-	15598202
AT2G36880	-	15479612
AT2G35470	-	14909029
AT2G34500	-	14539603
AT2G33830	-	14309624
AT2G33040	-	14018877
AT2G30250	-	12903490
AT2G28890	-	12405853
AT2G28110	-	11978043
AT2G26980	-	11515136
AT2G26250	-	11170695
AT2G25450	-	10830209
AT2G24550	-	10428073
AT2G22780	-	9689836
AT2G22090	-	9388470
AT2G20725	-	8934121
AT2G19830	-	8557892
AT2G17560	-	7642316
AT2G15890	-	6921121
AT2G14170	-	5977724
AT2G10940	-	4310640
AT2G02570	-	698305
AT1G80410	-	30227745
AT1G76180	-	28586901
AT1G74840	-	28116009
AT1G74660	-	28047674
AT1G73260	-	27547374
AT1G73230	-	27540407
AT1G72430	-	27265078
AT1G71340	-	26885580
AT1G70290	-	26471182
AT1G68710	-	25793341
AT1G68410	-	25650220
AT1G68060	-	25511294
AT1G67050	-	25028850
AT1G64720	-	24046849
AT1G61890	-	22868030
AT1G60010	-	22095641
AT1G56280	-	21073059
AT1G55680	-	20804826
AT1G55330	-	20648569
AT1G54410	-	20309936
AT1G54100	-	20195414
AT1G53510	-	19970856
AT1G52825	-	19670589
AT1G50640	-	18757345
AT1G49500	-	18321898
AT1G47128	-	17283048
AT1G46768	-	17266003
AT1G45248	-	17163063
AT1G34430	-	12587996
AT1G33055	-	11972355
AT1G32790	-	11875085
AT1G31812	-	11411086
AT1G28960	-	10109698
AT1G28280	-	9886590
AT1G26800	-	9285603
AT1G23860	-	8427878
AT1G23390	-	8309393
AT1G23080	-	8180681
AT1G22300	-	7878979
AT1G20190	-	6998682
AT1G20010	-	6937976
AT1G19360	-	6690692
AT1G18210	-	6268094
AT1G15400	-	5296373
AT1G15350	-	5278391
AT1G15210	-	5231592
AT1G11910	-	4016968
AT1G11360	-	3821643
AT1G10470	-	3442600
AT1G10140	-	3322958
AT1G08200	-	2574095
AT1G07650	-	2359810
AT1G07090	-	2174172
AT1G06040	-	1828599
AT1G05870	-	1772316
AT1G05850	-	1766743
AT1G04820	-	1356369
AT1G04750	-	1331794
AT1G04410	-	1189287
AT1G04220	-	1119864
AT1G03550	-	885759
AT1G02880	-	643027
