# Supplementary material for: In vivo nuclear RNA structurome reveals RNA-structure regulation of mRNA processing in plants
Source: Genome Biol. 2021 Jan 4;22:11. doi: 10.1186/s13059-020-02236-4 (PMC7784297; doi:10.1186/s13059-020-02236-4)
Supplement: Supplementary file 7 — Additional file 7. A detailed list of alternative poly(A) sites with high coverage (more than 1 RT-stop per nucleotide) in in vivo libraries. [file 13059_2020_2236_MOESM7_ESM.xlsx]

## Sheet: Sheet1
Additional file 7. A detailed list of alternative poly(A) sites with high coverage (more than 1 RT-stop per nucleotide) in in vivo libraries
Gene ID	Strand	Alternative Poly(A) position (Genomic coordinate)
AT1G01230	+	99222
AT1G01300	+	118679
AT1G01300	+	118700
AT1G01540	+	198634
AT1G01540	+	198652
AT1G01720	+	269798
AT1G01720	+	269805
AT1G01720	+	269857
AT1G01790	+	291067
AT1G02120	+	399923
AT1G02120	+	399941
AT1G02160	+	411532
AT1G02500	+	520422
AT1G02500	+	520438
AT1G02816	+	622308
AT1G02816	+	622314
AT1G02816	+	622357
AT1G03090	+	743987
AT1G03090	+	744049
AT1G03430	+	849444
AT1G03430	+	849460
AT1G03970	+	1019242
AT1G05805	+	1747714
AT1G05890	+	1784501
AT1G05890	+	1784514
AT1G06230	+	1910861
AT1G06390	+	1950741
AT1G06410	+	1958697
AT1G06410	+	1958754
AT1G06640	+	2033954
AT1G06640	+	2033962
AT1G06640	+	2033974
AT1G06640	+	2033986
AT1G06640	+	2034000
AT1G06640	+	2034028
AT1G06680	+	2049379
AT1G06680	+	2049385
AT1G06680	+	2049400
AT1G06680	+	2049411
AT1G06680	+	2049417
AT1G07890	+	2439674
AT1G07920	+	2457292
AT1G07920	+	2457305
AT1G07920	+	2457319
AT1G07930	+	2460741
AT1G07930	+	2460746
AT1G07930	+	2460754
AT1G07930	+	2460772
AT1G08190	+	2573391
AT1G08480	+	2685617
AT1G08920	+	2870496
AT1G08920	+	2870556
AT1G08930	+	2877181
AT1G08930	+	2877197
AT1G08930	+	2877209
AT1G09070	+	2928914
AT1G09070	+	2928924
AT1G09070	+	2928946
AT1G09070	+	2928959
AT1G09270	+	2998078
AT1G09270	+	2998092
AT1G09270	+	2998101
AT1G09270	+	2998138
AT1G09270	+	2998146
AT1G09270	+	2998158
AT1G09270	+	2998162
AT1G09270	+	2998176
AT1G09310	+	3009835
AT1G09310	+	3009842
AT1G09310	+	3009854
AT1G09310	+	3009870
AT1G09390	+	3033582
AT1G09640	+	3122440
AT1G09640	+	3122451
AT1G09640	+	3122473
AT1G09640	+	3122494
AT1G09640	+	3122509
AT1G09640	+	3122523
AT1G09645	+	3124543
AT1G09645	+	3124573
AT1G09750	+	3159144
AT1G09770	+	3165322
AT1G09770	+	3165340
AT1G09770	+	3165357
AT1G09970	+	3255653
AT1G09970	+	3255661
AT1G09970	+	3255686
AT1G09970	+	3255693
AT1G10570	+	3491237
AT1G10570	+	3491257
AT1G10950	+	3663938
AT1G11260	+	3780285
AT1G11260	+	3780295
AT1G11260	+	3780315
AT1G11260	+	3780336
AT1G11650	+	3918163
AT1G11650	+	3918173
AT1G11650	+	3918183
AT1G11840	+	3997769
AT1G11840	+	3997783
AT1G11840	+	3997797
AT1G11840	+	3997812
AT1G11840	+	3997828
AT1G11890	+	4013052
AT1G12250	+	4161420
AT1G12360	+	4206386
AT1G12470	+	4257383
AT1G12760	+	4350769
AT1G12760	+	4350789
AT1G12760	+	4350799
AT1G13260	+	4543670
AT1G13260	+	4543703
AT1G13260	+	4543716
AT1G13260	+	4543727
AT1G13260	+	4543743
AT1G13280	+	4548687
AT1G13280	+	4548694
AT1G15120	+	5204123
AT1G15120	+	5204132
AT1G15280	+	5256753
AT1G15430	+	5305968
AT1G15670	+	5391419
AT1G15670	+	5391477
AT1G15690	+	5402425
AT1G15740	+	5414881
AT1G15740	+	5414890
AT1G15950	+	5482143
AT1G15950	+	5482170
AT1G15950	+	5482180
AT1G16560	+	5670709
AT1G16710	+	5722359
AT1G16710	+	5722373
AT1G16710	+	5722433
AT1G16880	+	5776309
AT1G16880	+	5776327
AT1G16880	+	5776331
AT1G16880	+	5776336
AT1G17130	+	5856621
AT1G17130	+	5856625
AT1G17130	+	5856634
AT1G17130	+	5856649
AT1G17290	+	5926303
AT1G17290	+	5926347
AT1G17290	+	5926359
AT1G17290	+	5926374
AT1G18080	+	6224075
AT1G18080	+	6224089
AT1G18080	+	6224099
AT1G18620	+	6414362
AT1G18740	+	6465443
AT1G18740	+	6465502
AT1G18740	+	6465522
AT1G18880	+	6523341
AT1G18880	+	6523348
AT1G19180	+	6623465
AT1G19180	+	6623481
AT1G19180	+	6623525
AT1G19180	+	6623538
AT1G19180	+	6623580
AT1G19180	+	6623594
AT1G19350	+	6690367
AT1G19350	+	6690377
AT1G19350	+	6690391
AT1G19350	+	6690429
AT1G19530	+	6764970
AT1G19740	+	6825408
AT1G19740	+	6825449
AT1G19740	+	6825474
AT1G19740	+	6825509
AT1G19770	+	6833891
AT1G19770	+	6833897
AT1G19910	+	6914593
AT1G20110	+	6974752
AT1G20110	+	6974793
AT1G20110	+	6974805
AT1G20110	+	6974821
AT1G20110	+	6974834
AT1G20620	+	7146449
AT1G20620	+	7146464
AT1G20693	+	7178749
AT1G20693	+	7178775
AT1G20693	+	7178783
AT1G20693	+	7178802
AT1G20693	+	7178819
AT1G20696	+	7181456
AT1G20696	+	7181475
AT1G20980	+	7329325
AT1G20980	+	7329337
AT1G20980	+	7329386
AT1G21065	+	7375758
AT1G21065	+	7375768
AT1G21065	+	7375779
AT1G21400	+	7496403
AT1G21400	+	7496429
AT1G21400	+	7496463
AT1G21400	+	7496489
AT1G21680	+	7615291
AT1G21680	+	7615306
AT1G21750	+	7648823
AT1G21910	+	7697548
AT1G22330	+	7889483
AT1G22610	+	7997698
AT1G22610	+	7997708
AT1G22750	+	8052904
AT1G22750	+	8052930
AT1G22790	+	8071448
AT1G22790	+	8071515
AT1G22910	+	8108165
AT1G23190	+	8224431
AT1G23490	+	8338616
AT1G23490	+	8338625
AT1G23490	+	8338674
AT1G23490	+	8338682
AT1G23820	+	8422917
AT1G23820	+	8422932
AT1G23820	+	8422938
AT1G23820	+	8422948
AT1G24440	+	8663976
AT1G24450	+	8665232
AT1G24450	+	8665248
AT1G25275	+	8861343
AT1G25275	+	8861349
AT1G25275	+	8861362
AT1G25275	+	8861370
AT1G25280	+	8866793
AT1G25280	+	8866800
AT1G25280	+	8866805
AT1G26630	+	9207300
AT1G26630	+	9207314
AT1G26630	+	9207374
AT1G26630	+	9207383
AT1G27290	+	9482912
AT1G27300	+	9484369
AT1G27330	+	9494069
AT1G27330	+	9494082
AT1G27400	+	9516893
AT1G27400	+	9516903
AT1G27400	+	9516939
AT1G27450	+	9534032
AT1G27450	+	9534043
AT1G27450	+	9534071
AT1G27450	+	9534082
AT1G27760	+	9671517
AT1G27760	+	9671535
AT1G27950	+	9742124
AT1G27950	+	9742132
AT1G27950	+	9742155
AT1G27970	+	9748010
AT1G28380	+	9966318
AT1G28440	+	10000457
AT1G28520	+	10031972
AT1G28680	+	10079937
AT1G28680	+	10079969
AT1G28680	+	10079981
AT1G29070	+	10151322
AT1G29150	+	10182683
AT1G29670	+	10377869
AT1G29900	+	10472085
AT1G29900	+	10472100
AT1G30130	+	10589672
AT1G30130	+	10589687
AT1G30130	+	10589707
AT1G30130	+	10589724
AT1G30130	+	10589736
AT1G30230	+	10640699
AT1G30360	+	10718995
AT1G30360	+	10719009
AT1G30400	+	10737861
AT1G30400	+	10737900
AT1G31170	+	11134376
AT1G31170	+	11134388
AT1G31170	+	11134401
AT1G31300	+	11196181
AT1G31300	+	11196196
AT1G31730	+	11364277
AT1G31730	+	11364286
AT1G32050	+	11531244
AT1G32050	+	11531276
AT1G32230	+	11616190
AT1G32230	+	11616203
AT1G32460	+	11739325
AT1G32460	+	11739342
AT1G32920	+	11929311
AT1G32928	+	11931710
AT1G32928	+	11931716
AT1G32928	+	11931725
AT1G32928	+	11931739
AT1G32928	+	11931765
AT1G33140	+	12024671
AT1G33140	+	12024681
AT1G33140	+	12024708
AT1G33140	+	12024740
AT1G33470	+	12147208
AT1G33600	+	12182303
AT1G33600	+	12182325
AT1G33600	+	12182362
AT1G35160	+	12868794
AT1G35620	+	13158454
AT1G35720	+	13227162
AT1G36980	+	14026940
AT1G43170	+	16268806
AT1G43170	+	16268810
AT1G43170	+	16268818
AT1G43170	+	16268837
AT1G43170	+	16268870
AT1G44750	+	16895318
AT1G44750	+	16895334
AT1G44750	+	16895348
AT1G45201	+	17128614
AT1G45201	+	17128634
AT1G45201	+	17128674
AT1G45201	+	17128775
AT1G45201	+	17128793
AT1G45201	+	17128799
AT1G48300	+	17848488
AT1G48440	+	17908522
AT1G48600	+	17969334
AT1G48600	+	17969352
AT1G48920	+	18101604
AT1G48920	+	18101622
AT1G50440	+	18687876
AT1G50740	+	18808986
AT1G50740	+	18809001
AT1G51070	+	18929664
AT1G51720	+	19186469
AT1G52380	+	19511526
AT1G52740	+	19646453
AT1G52780	+	19662150
AT1G53290	+	19873360
AT1G53440	+	19951711
AT1G53570	+	19991110
AT1G53730	+	20065707
AT1G53840	+	20103617
AT1G53840	+	20103642
AT1G53910	+	20136967
AT1G54270	+	20262259
AT1G54490	+	20356879
AT1G54490	+	20356890
AT1G54490	+	20356912
AT1G54920	+	20475150
AT1G55260	+	20616285
AT1G56000	+	20946307
AT1G56000	+	20946704
AT1G56200	+	21032056
AT1G56220	+	21044754
AT1G56220	+	21044769
AT1G56220	+	21044778
AT1G57765	+	21394929
AT1G59750	+	21984455
AT1G61250	+	22588849
AT1G61250	+	22588863
AT1G61250	+	22588867
AT1G62380	+	23084264
AT1G62380	+	23084277
AT1G62570	+	23172082
AT1G62660	+	23203665
AT1G62660	+	23203673
AT1G62660	+	23203695
AT1G63220	+	23450420
AT1G63430	+	23526778
AT1G64050	+	23766038
AT1G64090	+	23790955
AT1G64230	+	23835411
AT1G64230	+	23835462
AT1G64230	+	23835469
AT1G64230	+	23835485
AT1G64230	+	23835508
AT1G64230	+	23835517
AT1G64230	+	23835535
AT1G64520	+	23958290
AT1G64520	+	23958297
AT1G64520	+	23958311
AT1G64520	+	23958321
AT1G64710	+	24046446
AT1G64710	+	24046474
AT1G64710	+	24046484
AT1G64710	+	24046490
AT1G64710	+	24046495
AT1G64710	+	24046510
AT1G64710	+	24046538
AT1G64710	+	24046550
AT1G64950	+	24129324
AT1G65230	+	24230894
AT1G65230	+	24230902
AT1G65230	+	24230910
AT1G65260	+	24240714
AT1G65270	+	24244741
AT1G65270	+	24244968
AT1G65270	+	24244974
AT1G65510	+	24360079
AT1G65840	+	24493007
AT1G65840	+	24493011
AT1G65930	+	24542120
AT1G65930	+	24542128
AT1G65960	+	24557476
AT1G66150	+	24634596
AT1G66150	+	24634612
AT1G66150	+	24634652
AT1G66150	+	24634664
AT1G66180	+	24648803
AT1G66180	+	24648813
AT1G66180	+	24648818
AT1G66180	+	24648829
AT1G66180	+	24648833
AT1G67430	+	25263767
AT1G67430	+	25263788
AT1G67560	+	25324264
AT1G67730	+	25393594
AT1G67730	+	25393598
AT1G68490	+	25695476
AT1G68490	+	25695495
AT1G68580	+	25756076
AT1G68585	+	25757558
AT1G68585	+	25757568
AT1G68840	+	25881657
AT1G68840	+	25881666
AT1G68840	+	25881682
AT1G68840	+	25881707
AT1G69410	+	26090397
AT1G69410	+	26090403
AT1G69410	+	26090411
AT1G69410	+	26090420
AT1G69410	+	26090440
AT1G69410	+	26090466
AT1G69620	+	26191253
AT1G69620	+	26191266
AT1G69620	+	26191280
AT1G69620	+	26191298
AT1G69620	+	26191315
AT1G70090	+	26402331
AT1G70090	+	26402376
AT1G70090	+	26402395
AT1G70330	+	26504571
AT1G70330	+	26504602
AT1G70330	+	26504616
AT1G70900	+	26733852
AT1G70900	+	26733868
AT1G70900	+	26733876
AT1G70940	+	26746336
AT1G71170	+	26831739
AT1G71696	+	26970535
AT1G71860	+	27028976
AT1G72150	+	27150894
AT1G72150	+	27150996
AT1G72180	+	27167382
AT1G72180	+	27167392
AT1G72340	+	27238566
AT1G72340	+	27238587
AT1G72390	+	27251430
AT1G72390	+	27251534
AT1G72510	+	27304692
AT1G72710	+	27376537
AT1G72710	+	27376568
AT1G72710	+	27376578
AT1G72710	+	27376583
AT1G73060	+	27481430
AT1G73470	+	27627712
AT1G73885	+	27787831
AT1G73885	+	27787837
AT1G73885	+	27787850
AT1G74380	+	27961462
AT1G74470	+	27992982
AT1G74470	+	27993019
AT1G74790	+	28101799
AT1G75800	+	28460841
AT1G75800	+	28460847
AT1G75800	+	28460854
AT1G75810	+	28462353
AT1G75810	+	28462370
AT1G75950	+	28517699
AT1G75950	+	28517710
AT1G76390	+	28658684
AT1G76490	+	28698621
AT1G76490	+	28698636
AT1G76490	+	28698656
AT1G76490	+	28698698
AT1G76490	+	28698716
AT1G76490	+	28698727
AT1G76490	+	28698741
AT1G76680	+	28778374
AT1G76680	+	28778387
AT1G76680	+	28778400
AT1G76690	+	28780497
AT1G77440	+	29098294
AT1G77440	+	29098353
AT1G77885	+	29290838
AT1G78040	+	29347055
AT1G78150	+	29406574
AT1G78150	+	29406591
AT1G78150	+	29406614
AT1G78150	+	29406620
AT1G78150	+	29406644
AT1G78150	+	29406658
AT1G78150	+	29406706
AT1G78180	+	29418575
AT1G78230	+	29432716
AT1G78670	+	29593510
AT1G78870	+	29652593
AT1G78890	+	29658092
AT1G78890	+	29658122
AT1G78900	+	29664907
AT1G78900	+	29664912
AT1G78900	+	29664926
AT1G78920	+	29676980
AT1G78920	+	29676990
AT1G79270	+	29819089
AT1G79380	+	29863272
AT1G79380	+	29863287
AT1G79500	+	29906422
AT1G79500	+	29906543
AT1G79870	+	30045958
AT1G79870	+	30045979
AT1G79870	+	30046026
AT1G79940	+	30073348
AT1G80000	+	30097165
AT1G80000	+	30097190
AT1G80070	+	30127751
AT1G80070	+	30127766
AT1G80070	+	30127811
AT1G80310	+	30196560
AT1G80380	+	30219937
AT1G80380	+	30219953
AT1G80380	+	30219963
AT1G80440	+	30243040
AT1G80440	+	30243054
AT1G80440	+	30243065
AT2G01100	+	83255
AT2G01100	+	83279
AT2G01100	+	83291
AT2G01220	+	126380
AT2G01220	+	126408
AT2G01220	+	126417
AT2G01270	+	142452
AT2G01490	+	223417
AT2G02760	+	775391
AT2G02760	+	775448
AT2G03680	+	1122008
AT2G03680	+	1122027
AT2G03680	+	1122052
AT2G03890	+	1188549
AT2G04880	+	1720521
AT2G05170	+	1873800
AT2G05380	+	1968051
AT2G05380	+	1968063
AT2G05380	+	1968073
AT2G05520	+	2027112
AT2G05540	+	2034150
AT2G05540	+	2034180
AT2G05540	+	2034216
AT2G05540	+	2034230
AT2G05540	+	2034238
AT2G05540	+	2034249
AT2G05540	+	2034260
AT2G05840	+	2236268
AT2G05840	+	2236298
AT2G06025	+	2352122
AT2G06025	+	2352135
AT2G06025	+	2352144
AT2G06850	+	2765701
AT2G13560	+	5655260
AT2G13560	+	5655269
AT2G14045	+	5908296
AT2G14750	+	6315726
AT2G14750	+	6315734
AT2G14750	+	6315760
AT2G14835	+	6370954
AT2G14835	+	6370966
AT2G14835	+	6370973
AT2G14835	+	6370978
AT2G14835	+	6371033
AT2G14890	+	6401001
AT2G14890	+	6401063
AT2G14890	+	6401070
AT2G15050	+	6520148
AT2G15050	+	6520160
AT2G15900	+	6932793
AT2G15970	+	6951136
AT2G15970	+	6951146
AT2G15970	+	6951186
AT2G16950	+	7361063
AT2G17033	+	7403294
AT2G17290	+	7519565
AT2G17290	+	7519578
AT2G17390	+	7558053
AT2G17420	+	7566506
AT2G17500	+	7609242
AT2G17500	+	7609248
AT2G17705	+	7693289
AT2G18040	+	7843842
AT2G18040	+	7843854
AT2G18280	+	7948344
AT2G18280	+	7948362
AT2G18280	+	7948372
AT2G18280	+	7948406
AT2G18280	+	7948424
AT2G18280	+	7948453
AT2G18740	+	8124920
AT2G18740	+	8124935
AT2G18960	+	8227575
AT2G18960	+	8227618
AT2G19790	+	8528534
AT2G19790	+	8528538
AT2G19790	+	8528543
AT2G19880	+	8585506
AT2G20920	+	8999930
AT2G20950	+	9005568
AT2G21195	+	9083816
AT2G21270	+	9110132
AT2G21270	+	9110168
AT2G21290	+	9113318
AT2G21290	+	9113327
AT2G21390	+	9156863
AT2G21410	+	9168451
AT2G21470	+	9202267
AT2G21580	+	9237723
AT2G21580	+	9237745
AT2G22125	+	9414513
AT2G22660	+	9631043
AT2G22660	+	9631059
AT2G22660	+	9631076
AT2G22970	+	9778447
AT2G22980	+	9783179
AT2G22990	+	9790092
AT2G23120	+	9842591
AT2G23120	+	9842598
AT2G23940	+	10185339
AT2G24590	+	10451081
AT2G24590	+	10451150
AT2G24790	+	10568186
AT2G24790	+	10568194
AT2G26210	+	11159292
AT2G26910	+	11488137
AT2G26910	+	11488163
AT2G26910	+	11488180
AT2G26910	+	11488189
AT2G27260	+	11670646
AT2G27720	+	11819579
AT2G29630	+	12670237
AT2G29630	+	12670326
AT2G29630	+	12670382
AT2G29700	+	12698209
AT2G29700	+	12698230
AT2G30600	+	13041665
AT2G30600	+	13041684
AT2G30740	+	13098570
AT2G30740	+	13098587
AT2G30740	+	13098592
AT2G30860	+	13140243
AT2G30870	+	13142591
AT2G30870	+	13142611
AT2G31090	+	13256774
AT2G31370	+	13381469
AT2G31370	+	13381498
AT2G31370	+	13381521
AT2G31810	+	13528462
AT2G31810	+	13528510
AT2G31810	+	13528514
AT2G31960	+	13600246
AT2G31960	+	13600274
AT2G32580	+	13829317
AT2G32580	+	13829331
AT2G32700	+	13872165
AT2G33450	+	14174581
AT2G33610	+	14231296
AT2G33700	+	14255966
AT2G33700	+	14255980
AT2G34250	+	14464821
AT2G34250	+	14464847
AT2G34250	+	14464864
AT2G34660	+	14612561
AT2G35330	+	14871884
AT2G35410	+	14899744
AT2G35410	+	14899748
AT2G35635	+	14982141
AT2G35635	+	14982156
AT2G35795	+	15043528
AT2G36120	+	15166502
AT2G36120	+	15166511
AT2G36320	+	15230208
AT2G36320	+	15230228
AT2G36380	+	15263801
AT2G36380	+	15263806
AT2G36580	+	15343029
AT2G36830	+	15446484
AT2G36830	+	15446508
AT2G36950	+	15516870
AT2G37480	+	15739847
AT2G38310	+	16051024
AT2G38310	+	16051032
AT2G38310	+	16051091
AT2G38400	+	16086163
AT2G38800	+	16219145
AT2G38800	+	16219162
AT2G39010	+	16294005
AT2G39010	+	16294022
AT2G39010	+	16294033
AT2G39190	+	16355957
AT2G39190	+	16355984
AT2G39570	+	16509946
AT2G39570	+	16509953
AT2G39570	+	16509987
AT2G39570	+	16510115
AT2G39570	+	16510133
AT2G39760	+	16586185
AT2G40140	+	16774614
AT2G41100	+	17139618
AT2G41200	+	17173062
AT2G41310	+	17224184
AT2G42310	+	17625811
AT2G42310	+	17625826
AT2G42310	+	17625836
AT2G42310	+	17625857
AT2G42310	+	17625888
AT2G42320	+	17630809
AT2G42620	+	17758418
AT2G42750	+	17795679
AT2G43010	+	17888991
AT2G43010	+	17889039
AT2G43060	+	17909981
AT2G43090	+	17920348
AT2G43090	+	17920379
AT2G43090	+	17920396
AT2G43090	+	17920431
AT2G43150	+	17947041
AT2G43150	+	17947056
AT2G43535	+	18071699
AT2G43535	+	18071713
AT2G43680	+	18111718
AT2G44060	+	18228162
AT2G44060	+	18228173
AT2G44060	+	18228192
AT2G44080	+	18238186
AT2G44080	+	18238276
AT2G44080	+	18238292
AT2G44080	+	18238302
AT2G44160	+	18265357
AT2G44350	+	18320735
AT2G44350	+	18320771
AT2G44490	+	18367662
AT2G44490	+	18367724
AT2G44770	+	18460343
AT2G45180	+	18627011
AT2G45180	+	18627029
AT2G45180	+	18627038
AT2G45960	+	18911843
AT2G45960	+	18911888
AT2G45960	+	18911898
AT2G45960	+	18911914
AT2G45960	+	18911933
AT2G45960	+	18911963
AT2G45960	+	18911982
AT2G45990	+	18921228
AT2G46100	+	18954621
AT2G46600	+	19136609
AT2G46710	+	19194763
AT2G46710	+	19194780
AT2G46710	+	19194797
AT2G46710	+	19194808
AT2G46910	+	19273998
AT2G46910	+	19274003
AT2G47070	+	19340841
AT2G47170	+	19368735
AT2G47170	+	19368755
AT2G47170	+	19368821
AT2G47440	+	19471879
AT2G47440	+	19471884
AT2G47470	+	19483836
AT2G47490	+	19489467
AT2G47610	+	19531582
AT2G47730	+	19559415
AT2G47730	+	19559429
AT2G47730	+	19559444
AT2G47980	+	19636948
AT2G48010	+	19643471
AT2G48120	+	19681481
AT3G01280	+	87802
AT3G01280	+	87819
AT3G01280	+	87856
AT3G01370	+	143671
AT3G01690	+	258521
AT3G01690	+	258544
AT3G01920	+	319116
AT3G02070	+	363351
AT3G02090	+	368852
AT3G02090	+	368861
AT3G02090	+	368870
AT3G02090	+	368887
AT3G02300	+	464182
AT3G02470	+	511529
AT3G02470	+	511543
AT3G02470	+	511548
AT3G02470	+	511558
AT3G03000	+	678037
AT3G03000	+	678053
AT3G03000	+	678080
AT3G03160	+	730479
AT3G03990	+	1034761
AT3G03990	+	1034837
AT3G03990	+	1034880
AT3G03990	+	1034910
AT3G04120	+	1083369
AT3G04120	+	1083379
AT3G04120	+	1083385
AT3G04120	+	1083408
AT3G04400	+	1168472
AT3G04790	+	1314364
AT3G04810	+	1321248
AT3G04870	+	1346362
AT3G04870	+	1346366
AT3G04910	+	1358127
AT3G04910	+	1358165
AT3G05120	+	1432324
AT3G05500	+	1594986
AT3G05545	+	1612491
AT3G05545	+	1612522
AT3G05560	+	1615400
AT3G05590	+	1622936
AT3G06860	+	2166327
AT3G07360	+	2356753
AT3G07360	+	2356765
AT3G07360	+	2356784
AT3G07565	+	2416190
AT3G07565	+	2416195
AT3G07760	+	2478199
AT3G07760	+	2478238
AT3G07760	+	2478250
AT3G07950	+	2534443
AT3G08670	+	2636705
AT3G08670	+	2636715
AT3G08890	+	2708749
AT3G09300	+	2860649
AT3G09630	+	2955587
AT3G09630	+	2955601
AT3G09630	+	2955629
AT3G09630	+	2955688
AT3G09740	+	2991649
AT3G09830	+	3018939
AT3G09830	+	3018952
AT3G09840	+	3023008
AT3G09840	+	3023017
AT3G10350	+	3210891
AT3G10350	+	3210909
AT3G10800	+	3381616
AT3G10980	+	3440678
AT3G10980	+	3440702
AT3G10980	+	3440730
AT3G10980	+	3440748
AT3G10985	+	3443462
AT3G11440	+	3605111
AT3G11560	+	3645795
AT3G11700	+	3701485
AT3G11700	+	3701492
AT3G12050	+	3841435
AT3G12320	+	3925432
AT3G12320	+	3925439
AT3G12320	+	3925497
AT3G12360	+	3936706
AT3G12480	+	3960460
AT3G12630	+	4013456
AT3G12630	+	4013498
AT3G12630	+	4013523
AT3G12740	+	4051741
AT3G12740	+	4051754
AT3G13060	+	4183929
AT3G13060	+	4183936
AT3G13060	+	4183976
AT3G13200	+	4244144
AT3G13300	+	4310143
AT3G13440	+	4379573
AT3G13445	+	4382143
AT3G13470	+	4392836
AT3G13470	+	4392854
AT3G13470	+	4392862
AT3G13520	+	4409455
AT3G13750	+	4516252
AT3G13750	+	4516262
AT3G13750	+	4516290
AT3G13750	+	4516296
AT3G13930	+	4600462
AT3G14595	+	4910466
AT3G14600	+	4912116
AT3G14600	+	4912125
AT3G14600	+	4912134
AT3G14600	+	4912146
AT3G14600	+	4912172
AT3G14660	+	4926955
AT3G14660	+	4927001
AT3G14660	+	4927009
AT3G14930	+	5022968
AT3G14930	+	5023057
AT3G14930	+	5023078
AT3G14930	+	5023083
AT3G14990	+	5049882
AT3G15000	+	5052371
AT3G15000	+	5052414
AT3G15000	+	5052425
AT3G15190	+	5117572
AT3G15190	+	5117580
AT3G15190	+	5117610
AT3G15190	+	5117614
AT3G15190	+	5117627
AT3G15190	+	5117643
AT3G15210	+	5122415
AT3G15210	+	5122495
AT3G15210	+	5122521
AT3G15210	+	5122526
AT3G15450	+	5214136
AT3G15730	+	5333742
AT3G15780	+	5342545
AT3G15780	+	5342558
AT3G15790	+	5344636
AT3G16240	+	5506957
AT3G16370	+	5558517
AT3G16370	+	5558534
AT3G16370	+	5558548
AT3G16400	+	5568619
AT3G16420	+	5580886
AT3G16420	+	5580897
AT3G16420	+	5580933
AT3G16450	+	5589989
AT3G16450	+	5589999
AT3G16460	+	5595723
AT3G16720	+	5694134
AT3G16770	+	5706943
AT3G16770	+	5706948
AT3G16830	+	5737738
AT3G16830	+	5737760
AT3G16850	+	5751306
AT3G17090	+	5829493
AT3G17090	+	5829507
AT3G17090	+	5829538
AT3G17100	+	5832387
AT3G17210	+	5883157
AT3G17210	+	5883180
AT3G17650	+	6037233
AT3G17790	+	6091110
AT3G17790	+	6091128
AT3G17790	+	6091133
AT3G17790	+	6091138
AT3G17790	+	6091211
AT3G17790	+	6091241
AT3G17880	+	6126287
AT3G18780	+	6477041
AT3G18780	+	6477052
AT3G18780	+	6477097
AT3G18780	+	6477110
AT3G18780	+	6477117
AT3G18780	+	6477165
AT3G18780	+	6477177
AT3G18780	+	6477186
AT3G18780	+	6477195
AT3G18780	+	6477204
AT3G18780	+	6477209
AT3G18860	+	6508551
AT3G19290	+	6690117
AT3G19680	+	6842280
AT3G19680	+	6842301
AT3G19770	+	6869476
AT3G19770	+	6869483
AT3G20410	+	7119106
AT3G20410	+	7119121
AT3G21220	+	7447242
AT3G21220	+	7447349
AT3G22380	+	7919120
AT3G22380	+	7919131
AT3G22380	+	7919166
AT3G22380	+	7919177
AT3G22380	+	7919383
AT3G22380	+	7919400
AT3G22440	+	7962168
AT3G22480	+	7969706
AT3G22970	+	8154118
AT3G23050	+	8196946
AT3G23050	+	8196972
AT3G23050	+	8196995
AT3G23050	+	8197009
AT3G23050	+	8197021
AT3G23050	+	8197066
AT3G23450	+	8412097
AT3G23450	+	8412102
AT3G23450	+	8412107
AT3G23450	+	8412112
AT3G23450	+	8412130
AT3G23450	+	8412137
AT3G23600	+	8475874
AT3G23820	+	8605452
AT3G23820	+	8605462
AT3G23820	+	8605575
AT3G23990	+	8672454
AT3G23990	+	8672487
AT3G23990	+	8672541
AT3G24160	+	8729312
AT3G24550	+	8963464
AT3G24550	+	8963491
AT3G24550	+	8963497
AT3G24550	+	8963535
AT3G25070	+	9134028
AT3G25230	+	9191415
AT3G25230	+	9191420
AT3G26030	+	9519529
AT3G26030	+	9519545
AT3G26030	+	9519563
AT3G26070	+	9528584
AT3G26740	+	9828592
AT3G26740	+	9828597
AT3G27260	+	10072624
AT3G27260	+	10072696
AT3G27820	+	10318059
AT3G44310	+	15989059
AT3G44310	+	15989085
AT3G44310	+	15989141
AT3G45970	+	16897296
AT3G45970	+	16897310
AT3G46590	+	17156170
AT3G48070	+	17752256
AT3G48070	+	17752266
AT3G48140	+	17779544
AT3G48760	+	18078238
AT3G48760	+	18078268
AT3G48760	+	18078290
AT3G48780	+	18092475
AT3G49120	+	18210144
AT3G49220	+	18253824
AT3G49910	+	18504937
AT3G49910	+	18504968
AT3G50360	+	18675677
AT3G50360	+	18675699
AT3G51460	+	19097350
AT3G51730	+	19188707
AT3G52140	+	19341606
AT3G52150	+	19343217
AT3G52150	+	19343240
AT3G52150	+	19343251
AT3G52150	+	19343287
AT3G52150	+	19343292
AT3G52155	+	19344886
AT3G52300	+	19398330
AT3G52800	+	19570622
AT3G52800	+	19570658
AT3G52840	+	19586263
AT3G54020	+	20008235
AT3G54110	+	20041208
AT3G54540	+	20192727
AT3G54540	+	20192740
AT3G54540	+	20192760
AT3G54690	+	20248007
AT3G54690	+	20248012
AT3G54840	+	20320999
AT3G55270	+	20500025
AT3G55280	+	20501702
AT3G55280	+	20501708
AT3G55440	+	20556307
AT3G55440	+	20556349
AT3G55440	+	20556412
AT3G55460	+	20563744
AT3G55460	+	20563762
AT3G55520	+	20595306
AT3G55750	+	20700018
AT3G55750	+	20700038
AT3G55750	+	20700059
AT3G55770	+	20705319
AT3G55980	+	20778830
AT3G56140	+	20832869
AT3G56310	+	20885883
AT3G56310	+	20885914
AT3G56360	+	20897543
AT3G56490	+	20943322
AT3G56490	+	20943333
AT3G56490	+	20943375
AT3G57040	+	21111421
AT3G57040	+	21111431
AT3G57070	+	21125575
AT3G57230	+	21180882
AT3G57890	+	21441973
AT3G57890	+	21441993
AT3G57890	+	21442020
AT3G57890	+	21442040
AT3G58680	+	21708895
AT3G59940	+	22144370
AT3G59940	+	22144375
AT3G59940	+	22144401
AT3G59940	+	22144421
AT3G59940	+	22144443
AT3G59940	+	22144474
AT3G60245	+	22269900
AT3G60245	+	22269993
AT3G60600	+	22402625
AT3G60600	+	22402651
AT3G60600	+	22402701
AT3G60750	+	22457099
AT3G60750	+	22457151
AT3G60860	+	22491627
AT3G61430	+	22735290
AT3G61430	+	22735321
AT3G61430	+	22735325
AT3G61430	+	22735335
AT3G61440	+	22737995
AT3G61600	+	22798222
AT3G61600	+	22798255
AT3G61600	+	22798296
AT3G62010	+	22971296
AT3G62010	+	22971324
AT3G62010	+	22971334
AT3G62010	+	22971358
AT3G62250	+	23037787
AT3G62250	+	23037797
AT3G62580	+	23147898
AT3G62580	+	23147921
AT3G62580	+	23147949
AT3G62650	+	23169131
AT3G62830	+	23235564
AT3G63400	+	23415658
AT3G63520	+	23456086
AT4G00030	+	14422
AT4G00100	+	38328
AT4G00360	+	162951
AT4G00660	+	278201
AT4G01026	+	448508
AT4G01320	+	549194
AT4G01320	+	549260
AT4G01330	+	553033
AT4G01690	+	732409
AT4G01690	+	732436
AT4G02440	+	1073752
AT4G02440	+	1073778
AT4G02510	+	1109599
AT4G02920	+	1294860
AT4G03260	+	1431649
AT4G03260	+	1431690
AT4G03260	+	1431695
AT4G03410	+	1503655
AT4G03550	+	1579668
AT4G04860	+	2461635
AT4G05320	+	2720113
AT4G05320	+	2720132
AT4G08390	+	5317459
AT4G08520	+	5420540
AT4G08920	+	5727145
AT4G08920	+	5727160
AT4G08920	+	5727226
AT4G08920	+	5727235
AT4G08960	+	5748283
AT4G08980	+	5760351
AT4G08980	+	5760381
AT4G09000	+	5777482
AT4G09320	+	5924475
AT4G09320	+	5924507
AT4G09320	+	5924527
AT4G09800	+	6175102
AT4G09800	+	6175111
AT4G09800	+	6175129
AT4G09800	+	6175142
AT4G09800	+	6175157
AT4G11320	+	6889040
AT4G11740	+	7075425
AT4G12040	+	7216066
AT4G12080	+	7241466
AT4G12720	+	7489679
AT4G12720	+	7489813
AT4G13010	+	7602741
AT4G13020	+	7606992
AT4G13020	+	7607056
AT4G13270	+	7733094
AT4G13270	+	7733108
AT4G13270	+	7733148
AT4G13270	+	7733160
AT4G13270	+	7733177
AT4G13940	+	8056895
AT4G13940	+	8056913
AT4G13940	+	8056939
AT4G13940	+	8056945
AT4G13940	+	8056974
AT4G13940	+	8056988
AT4G13940	+	8056997
AT4G13940	+	8057009
AT4G13940	+	8057033
AT4G13940	+	8057045
AT4G14160	+	8173350
AT4G14500	+	8337266
AT4G14500	+	8337284
AT4G14500	+	8337294
AT4G14930	+	8541407
AT4G14930	+	8541414
AT4G14930	+	8541455
AT4G15180	+	8662572
AT4G15545	+	8877787
AT4G15560	+	8887565
AT4G15560	+	8887579
AT4G15560	+	8887592
AT4G15560	+	8887615
AT4G15800	+	8985505
AT4G15880	+	9016069
AT4G17640	+	9827243
AT4G17640	+	9827271
AT4G18710	+	10299361
AT4G19160	+	10480132
AT4G19160	+	10480138
AT4G19200	+	10500669
AT4G19200	+	10500692
AT4G19200	+	10500705
AT4G19200	+	10500718
AT4G19200	+	10500722
AT4G19200	+	10500733
AT4G20260	+	10943515
AT4G20260	+	10943527
AT4G20300	+	10959204
AT4G20360	+	10991659
AT4G20380	+	11006663
AT4G20830	+	11157321
AT4G20890	+	11184055
AT4G20890	+	11184069
AT4G21160	+	11286767
AT4G21470	+	11433299
AT4G21790	+	11572513
AT4G21790	+	11572527
AT4G21790	+	11572533
AT4G23270	+	12173938
AT4G23430	+	12231644
AT4G23470	+	12251304
AT4G23630	+	12319802
AT4G23630	+	12319816
AT4G23630	+	12319827
AT4G23630	+	12319907
AT4G23630	+	12319922
AT4G23630	+	12319934
AT4G23800	+	12392687
AT4G23800	+	12392708
AT4G23885	+	12420467
AT4G24220	+	12566657
AT4G24220	+	12566668
AT4G24220	+	12566673
AT4G24220	+	12566686
AT4G24220	+	12566727
AT4G24220	+	12566752
AT4G24290	+	12598028
AT4G24350	+	12611399
AT4G24380	+	12613723
AT4G24690	+	12744399
AT4G24690	+	12744415
AT4G24690	+	12744425
AT4G24690	+	12744479
AT4G24690	+	12744518
AT4G24690	+	12744532
AT4G24800	+	12784982
AT4G24800	+	12785005
AT4G25170	+	12911580
AT4G25370	+	12974840
AT4G25370	+	12974871
AT4G25810	+	13129880
AT4G25960	+	13183580
AT4G25960	+	13183638
AT4G26230	+	13286676
AT4G26230	+	13286696
AT4G26230	+	13286708
AT4G26970	+	13548603
AT4G26970	+	13548607
AT4G27080	+	13593588
AT4G27260	+	13656115
AT4G27260	+	13656152
AT4G27260	+	13656188
AT4G27470	+	13736547
AT4G27500	+	13746121
AT4G27500	+	13746161
AT4G28400	+	14050258
AT4G28400	+	14050332
AT4G28860	+	14249494
AT4G28880	+	14254459
AT4G29040	+	14314504
AT4G29350	+	14451392
AT4G29950	+	14660525
AT4G30210	+	14800865
AT4G30480	+	14899079
AT4G30480	+	14899093
AT4G30996	+	15102706
AT4G31800	+	15384970
AT4G31800	+	15384989
AT4G32040	+	15496352
AT4G32060	+	15503542
AT4G32060	+	15503549
AT4G32060	+	15503557
AT4G32060	+	15503567
AT4G32060	+	15503581
AT4G32060	+	15503616
AT4G32300	+	15602579
AT4G32300	+	15602590
AT4G32480	+	15677869
AT4G32480	+	15677943
AT4G32850	+	15854821
AT4G32850	+	15854877
AT4G33740	+	16188973
AT4G33740	+	16189006
AT4G33920	+	16262900
AT4G33960	+	16277748
AT4G33960	+	16277774
AT4G34000	+	16298243
AT4G34100	+	16335087
AT4G34110	+	16340088
AT4G34120	+	16343117
AT4G34150	+	16357206
AT4G34450	+	16476992
AT4G34600	+	16530092
AT4G34600	+	16530123
AT4G34640	+	16541922
AT4G34640	+	16541929
AT4G34700	+	16558740
AT4G34700	+	16558759
AT4G34700	+	16558812
AT4G34700	+	16558821
AT4G34700	+	16558835
AT4G34700	+	16558851
AT4G34870	+	16615173
AT4G35100	+	16710123
AT4G35100	+	16710134
AT4G35100	+	16710144
AT4G35100	+	16710154
AT4G35100	+	16710175
AT4G35100	+	16710216
AT4G35100	+	16710220
AT4G35100	+	16710224
AT4G35100	+	16710231
AT4G35450	+	16842042
AT4G35470	+	16848956
AT4G35470	+	16849105
AT4G35770	+	16946106
AT4G35770	+	16946118
AT4G35770	+	16946126
AT4G36540	+	17245105
AT4G36900	+	17389847
AT4G37260	+	17541746
AT4G37260	+	17541787
AT4G38250	+	17937029
AT4G38250	+	17937055
AT4G38490	+	18007351
AT4G38550	+	18028705
AT4G38550	+	18028720
AT4G38550	+	18028757
AT4G38550	+	18028793
AT4G38550	+	18028801
AT4G38550	+	18028808
AT4G39220	+	18265767
AT4G39330	+	18293038
AT4G39400	+	18328723
AT4G39400	+	18328731
AT5G01210	+	86211
AT5G01210	+	86231
AT5G01210	+	86273
AT5G01210	+	86280
AT5G01460	+	190409
AT5G01520	+	208518
AT5G01520	+	208588
AT5G01530	+	210357
AT5G01530	+	210376
AT5G01530	+	210383
AT5G01530	+	210400
AT5G01530	+	210406
AT5G01530	+	210425
AT5G01530	+	210440
AT5G01530	+	210453
AT5G01530	+	210465
AT5G01530	+	210472
AT5G01530	+	210483
AT5G01800	+	308881
AT5G01800	+	308907
AT5G01920	+	360984
AT5G01980	+	377164
AT5G02240	+	453111
AT5G02240	+	453139
AT5G02240	+	453157
AT5G02870	+	659696
AT5G02870	+	659703
AT5G02870	+	659714
AT5G02870	+	659733
AT5G03230	+	770395
AT5G03280	+	793356
AT5G03280	+	793363
AT5G03300	+	799117
AT5G03300	+	799132
AT5G03300	+	799181
AT5G03455	+	864062
AT5G03545	+	895400
AT5G03545	+	895433
AT5G03545	+	895449
AT5G03545	+	895457
AT5G03545	+	895469
AT5G03545	+	895492
AT5G04170	+	1147630
AT5G04410	+	1246629
AT5G04410	+	1246638
AT5G04410	+	1246651
AT5G04720	+	1363811
AT5G04720	+	1363866
AT5G04930	+	1449824
AT5G05360	+	1589318
AT5G05440	+	1610123
AT5G05440	+	1610157
AT5G05440	+	1610169
AT5G05440	+	1610181
AT5G05960	+	1790845
AT5G05960	+	1790851
AT5G05960	+	1790867
AT5G06660	+	2047635
AT5G06660	+	2047656
AT5G06660	+	2047661
AT5G06660	+	2047688
AT5G06660	+	2047729
AT5G06980	+	2169285
AT5G06980	+	2169304
AT5G07960	+	2543468
AT5G08060	+	2582382
AT5G08060	+	2582392
AT5G08060	+	2582401
AT5G08190	+	2637378
AT5G08330	+	2681645
AT5G08330	+	2681683
AT5G08330	+	2681824
AT5G08330	+	2681842
AT5G08680	+	2824963
AT5G08690	+	2828662
AT5G09810	+	3054415
AT5G09810	+	3054490
AT5G09810	+	3054542
AT5G09810	+	3054547
AT5G09810	+	3054574
AT5G09810	+	3054601
AT5G09870	+	3078273
AT5G10745	+	3397205
AT5G10745	+	3397258
AT5G11090	+	3525691
AT5G11090	+	3525715
AT5G11090	+	3525735
AT5G11090	+	3525804
AT5G11090	+	3525845
AT5G11170	+	3556946
AT5G11280	+	3598473
AT5G11280	+	3598480
AT5G11280	+	3598496
AT5G11280	+	3598500
AT5G11420	+	3647310
AT5G11490	+	3676327
AT5G11490	+	3676365
AT5G11500	+	3679225
AT5G11500	+	3679237
AT5G11500	+	3679254
AT5G11500	+	3679264
AT5G11500	+	3679288
AT5G11500	+	3679313
AT5G11670	+	3758240
AT5G11810	+	3810642
AT5G11810	+	3810710
AT5G11810	+	3810739
AT5G11900	+	3836274
AT5G12040	+	3887946
AT5G12040	+	3887957
AT5G12110	+	3915934
AT5G12110	+	3915943
AT5G12110	+	3915960
AT5G13180	+	4197671
AT5G13180	+	4197692
AT5G13180	+	4197722
AT5G13180	+	4197733
AT5G13180	+	4197739
AT5G13180	+	4197768
AT5G13390	+	4296722
AT5G13510	+	4342099
AT5G13740	+	4436593
AT5G13740	+	4436654
AT5G13810	+	4456981
AT5G14260	+	4604432
AT5G14260	+	4604438
AT5G14260	+	4604481
AT5G14430	+	4655991
AT5G14780	+	4779426
AT5G14780	+	4779441
AT5G14780	+	4779447
AT5G14780	+	4779454
AT5G14780	+	4779460
AT5G15320	+	4978830
AT5G15320	+	4978839
AT5G15320	+	4978845
AT5G15320	+	4978857
AT5G15320	+	4978869
AT5G16840	+	5538244
AT5G16880	+	5551437
AT5G16880	+	5551454
AT5G16910	+	5565487
AT5G17020	+	5602937
AT5G17190	+	5652917
AT5G17330	+	5715072
AT5G17530	+	5782125
AT5G17920	+	5939486
AT5G18130	+	5997284
AT5G18130	+	5997388
AT5G19120	+	6415816
AT5G19120	+	6415829
AT5G19120	+	6415897
AT5G19120	+	6415906
AT5G19140	+	6426047
AT5G19140	+	6426051
AT5G19140	+	6426087
AT5G19140	+	6426094
AT5G19140	+	6426106
AT5G19140	+	6426119
AT5G19140	+	6426124
AT5G19140	+	6426138
AT5G19230	+	6468451
AT5G19230	+	6468459
AT5G19230	+	6468470
AT5G19230	+	6468479
AT5G19240	+	6471076
AT5G19990	+	6755076
AT5G20010	+	6761935
AT5G20010	+	6761973
AT5G20020	+	6764593
AT5G20020	+	6764686
AT5G20080	+	6786631
AT5G20190	+	6815401
AT5G20220	+	6825986
AT5G20250	+	6836783
AT5G20350	+	6881278
AT5G20350	+	6881287
AT5G20720	+	7016458
AT5G20720	+	7016480
AT5G20900	+	7092405
AT5G20900	+	7092424
AT5G21090	+	7167214
AT5G21090	+	7167224
AT5G21105	+	7177840
AT5G21326	+	7221915
AT5G21326	+	7221980
AT5G21326	+	7221993
AT5G22000	+	7280177
AT5G22000	+	7280247
AT5G22920	+	7667187
AT5G23140	+	7785057
AT5G23210	+	7814923
AT5G23210	+	7814932
AT5G23210	+	7814970
AT5G23210	+	7814979
AT5G23290	+	7847612
AT5G23540	+	7939519
AT5G23540	+	7939576
AT5G23540	+	7939594
AT5G23540	+	7939600
AT5G23820	+	8032997
AT5G24490	+	8367406
AT5G24490	+	8367410
AT5G24490	+	8367426
AT5G24530	+	8383349
AT5G24530	+	8383353
AT5G25280	+	8774816
AT5G25280	+	8774836
AT5G25280	+	8774858
AT5G25280	+	8774875
AT5G25280	+	8774900
AT5G25280	+	8775487
AT5G25280	+	8775836
AT5G25280	+	8775906
AT5G25280	+	8775968
AT5G25450	+	8858030
AT5G25450	+	8858039
AT5G25760	+	8969370
AT5G26030	+	9099136
AT5G26030	+	9099140
AT5G26030	+	9099157
AT5G26030	+	9099175
AT5G26030	+	9099185
AT5G26600	+	9379555
AT5G26850	+	9450816
AT5G27350	+	9654347
AT5G27350	+	9654357
AT5G27350	+	9654377
AT5G27350	+	9654383
AT5G27350	+	9654397
AT5G27350	+	9654423
AT5G27600	+	9746974
AT5G27600	+	9746996
AT5G27950	+	9987960
AT5G27950	+	9987976
AT5G27950	+	9987991
AT5G27950	+	9988000
AT5G27950	+	9988006
AT5G35320	+	13523404
AT5G35430	+	13665935
AT5G35980	+	14136221
AT5G35980	+	14136257
AT5G36230	+	14277033
AT5G36290	+	14305184
AT5G39340	+	15750506
AT5G39570	+	15846097
AT5G39570	+	15846103
AT5G39570	+	15846114
AT5G39570	+	15846175
AT5G39740	+	15905464
AT5G41700	+	16677386
AT5G41700	+	16677392
AT5G41700	+	16677400
AT5G41700	+	16677406
AT5G41700	+	16677413
AT5G42050	+	16817266
AT5G42050	+	16817299
AT5G42220	+	16877650
AT5G42390	+	16953012
AT5G42620	+	17071329
AT5G42810	+	17169457
AT5G42980	+	17243909
AT5G42980	+	17243923
AT5G42980	+	17243931
AT5G42980	+	17243973
AT5G43280	+	17369323
AT5G43460	+	17461682
AT5G43460	+	17461695
AT5G43460	+	17461713
AT5G43460	+	17461719
AT5G43460	+	17461727
AT5G43920	+	17675794
AT5G43920	+	17675822
AT5G43930	+	17680925
AT5G44070	+	17737853
AT5G44190	+	17800846
AT5G45130	+	18246254
AT5G45490	+	18432296
AT5G45490	+	18432312
AT5G45510	+	18449379
AT5G45510	+	18449386
AT5G45510	+	18449400
AT5G45510	+	18449405
AT5G45550	+	18465062
AT5G45620	+	18504118
AT5G45750	+	18560825
AT5G46410	+	18828489
AT5G46410	+	18829183
AT5G46420	+	18832964
AT5G46630	+	18923442
AT5G46630	+	18923449
AT5G46630	+	18923490
AT5G46630	+	18923526
AT5G47020	+	19090016
AT5G47120	+	19137819
AT5G47120	+	19137859
AT5G47120	+	19137879
AT5G47120	+	19137941
AT5G47435	+	19243532
AT5G47780	+	19350668
AT5G47780	+	19350677
AT5G47780	+	19350685
AT5G47820	+	19372770
AT5G47990	+	19436677
AT5G49460	+	20058332
AT5G49480	+	20071465
AT5G49480	+	20071480
AT5G49480	+	20071498
AT5G49480	+	20071507
AT5G49480	+	20071534
AT5G49510	+	20082642
AT5G49760	+	20221167
AT5G49760	+	20221184
AT5G49760	+	20221190
AT5G49910	+	20306424
AT5G49910	+	20306438
AT5G49910	+	20306467
AT5G50850	+	20693281
AT5G51070	+	20768655
AT5G51070	+	20768688
AT5G51070	+	20768698
AT5G51620	+	20968259
AT5G51840	+	21074405
AT5G52040	+	21133543
AT5G52040	+	21133549
AT5G52040	+	21133575
AT5G52040	+	21133620
AT5G53160	+	21562203
AT5G53160	+	21562210
AT5G53160	+	21562219
AT5G53160	+	21562251
AT5G53160	+	21562273
AT5G53160	+	21562288
AT5G53160	+	21562304
AT5G53160	+	21562463
AT5G53160	+	21562550
AT5G53160	+	21562565
AT5G53460	+	21709991
AT5G53460	+	21710013
AT5G53460	+	21710033
AT5G53460	+	21710049
AT5G53480	+	21717797
AT5G54080	+	21948276
AT5G54080	+	21948283
AT5G54160	+	21984362
AT5G54270	+	22039458
AT5G54270	+	22039483
AT5G54270	+	22039506
AT5G54270	+	22039528
AT5G54270	+	22039546
AT5G54270	+	22039550
AT5G54440	+	22107829
AT5G54500	+	22126509
AT5G54500	+	22126516
AT5G54760	+	22245767
AT5G55230	+	22405439
AT5G55530	+	22495915
AT5G55660	+	22543474
AT5G55850	+	22605163
AT5G55850	+	22605171
AT5G55850	+	22605232
AT5G56010	+	22684094
AT5G56010	+	22684105
AT5G56010	+	22684128
AT5G56030	+	22689628
AT5G56030	+	22689638
AT5G56140	+	22728372
AT5G56170	+	22737285
AT5G57150	+	23154996
AT5G57150	+	23155041
AT5G57150	+	23155072
AT5G57340	+	23229212
AT5G57340	+	23229283
AT5G57655	+	23349961
AT5G57660	+	23356980
AT5G57660	+	23357006
AT5G57870	+	23443779
AT5G57870	+	23443784
AT5G57950	+	23462389
AT5G58060	+	23500351
AT5G58060	+	23500380
AT5G58100	+	23515020
AT5G58140	+	23530145
AT5G58140	+	23530192
AT5G58140	+	23530204
AT5G58250	+	23560511
AT5G58290	+	23571295
AT5G58290	+	23571321
AT5G58290	+	23571331
AT5G58290	+	23571340
AT5G58290	+	23571361
AT5G58575	+	23675520
AT5G59910	+	24127832
AT5G59910	+	24127857
AT5G59910	+	24127880
AT5G59910	+	24127899
AT5G59910	+	24127920
AT5G59910	+	24127987
AT5G59910	+	24127995
AT5G59950	+	24141690
AT5G59950	+	24141697
AT5G59950	+	24141728
AT5G59950	+	24141752
AT5G59950	+	24141768
AT5G60300	+	24267204
AT5G60390	+	24290855
AT5G60390	+	24290892
AT5G60390	+	24290908
AT5G60390	+	24290929
AT5G60390	+	24290949
AT5G60410	+	24301147
AT5G60850	+	24481850
AT5G61780	+	24826937
AT5G61780	+	24826964
AT5G62000	+	24915186
AT5G62575	+	25118755
AT5G62575	+	25118781
AT5G63640	+	25481448
AT5G63640	+	25481468
AT5G63800	+	25535848
AT5G64180	+	25678374
AT5G64260	+	25705123
AT5G64260	+	25705179
AT5G64270	+	25710908
AT5G64270	+	25710926
AT5G64400	+	25750347
AT5G64400	+	25750358
AT5G64740	+	25886670
AT5G64960	+	25958646
AT5G64960	+	25958658
AT5G65020	+	25975696
AT5G65220	+	26062670
AT5G65220	+	26062679
AT5G65495	+	26181068
AT5G65620	+	26225910
AT5G65670	+	26256344
AT5G65670	+	26256380
AT5G65670	+	26256390
AT5G65670	+	26256404
AT5G65670	+	26256454
AT5G65670	+	26256468
AT5G65780	+	26318766
AT5G65960	+	26387406
AT5G66040	+	26411393
AT5G66180	+	26451083
AT5G66180	+	26451097
AT5G66180	+	26451114
AT5G66240	+	26468410
AT5G66570	+	26570205
AT5G66570	+	26570222
AT5G66570	+	26570230
AT5G66760	+	26657527
AT5G66880	+	26712904
AT5G66880	+	26712909
AT5G66880	+	26712958
AT5G66880	+	26712968
AT5G66920	+	26725625
AT5G66950	+	26736124
AT5G67320	+	26861088
AT5G67320	+	26861127
AT5G67330	+	26863735
AT5G67330	+	26863769
AT5G67560	+	26952175
AT5G67560	+	26952183
AT5G67560	+	26952207
AT1G01100	-	50175
AT1G01100	-	50192
AT1G01140	-	64283
AT1G01140	-	64383
AT1G01170	-	74032
AT1G01320	-	121208
AT1G01430	-	156850
AT1G01610	-	221809
AT1G01610	-	221840
AT1G01610	-	221858
AT1G01620	-	225838
AT1G01620	-	225843
AT1G01620	-	225849
AT1G01620	-	225900
AT1G01620	-	225906
AT1G01650	-	233025
AT1G01820	-	296091
AT1G02090	-	387380
AT1G02330	-	462175
AT1G02660	-	572067
AT1G02660	-	572079
AT1G02660	-	572108
AT1G02660	-	572117
AT1G02780	-	607907
AT1G02780	-	607946
AT1G02780	-	607959
AT1G02780	-	607967
AT1G02780	-	607980
AT1G02780	-	607992
AT1G02780	-	608023
AT1G02780	-	608033
AT1G03870	-	982589
AT1G03870	-	982597
AT1G04040	-	1042404
AT1G04040	-	1042445
AT1G04120	-	1064666
AT1G04190	-	1106530
AT1G04240	-	1128310
AT1G04240	-	1128330
AT1G04260	-	1140704
AT1G04410	-	1189139
AT1G04410	-	1189143
AT1G04410	-	1189156
AT1G04410	-	1189170
AT1G04410	-	1189178
AT1G04410	-	1189196
AT1G04410	-	1189213
AT1G04410	-	1189227
AT1G04680	-	1303716
AT1G04680	-	1303756
AT1G04750	-	1331674
AT1G04750	-	1331726
AT1G04750	-	1331738
AT1G04770	-	1336411
AT1G04820	-	1356284
AT1G04820	-	1356290
AT1G04820	-	1356311
AT1G04820	-	1356330
AT1G04820	-	1356337
AT1G04850	-	1365257
AT1G04860	-	1369184
AT1G05340	-	1558949
AT1G05340	-	1558970
AT1G05570	-	1647802
AT1G05850	-	1766687
AT1G05850	-	1766717
AT1G05870	-	1771542
AT1G05870	-	1771575
AT1G05870	-	1771599
AT1G06040	-	1828514
AT1G06040	-	1828523
AT1G06040	-	1828545
AT1G06040	-	1828558
AT1G06040	-	1828573
AT1G06110	-	1853187
AT1G06110	-	1853196
AT1G06110	-	1853215
AT1G06110	-	1853222
AT1G06570	-	2012013
AT1G07090	-	2174147
AT1G07110	-	2178222
AT1G07110	-	2178236
AT1G07140	-	2192026
AT1G07230	-	2220355
AT1G07230	-	2220381
AT1G07310	-	2247587
AT1G07310	-	2247608
AT1G07350	-	2257580
AT1G07650	-	2359793
AT1G07670	-	2370225
AT1G07940	-	2463159
AT1G07940	-	2463165
AT1G07940	-	2463169
AT1G08200	-	2573947
AT1G08200	-	2573957
AT1G08200	-	2573998
AT1G08200	-	2574018
AT1G08200	-	2574076
AT1G08660	-	2757081
AT1G08660	-	2757097
AT1G09130	-	2939719
AT1G09140	-	2942665
AT1G09140	-	2942671
AT1G09570	-	3095343
AT1G09760	-	3159219
AT1G10140	-	3322913
AT1G10140	-	3322936
AT1G10410	-	3416788
AT1G11310	-	3800843
AT1G11310	-	3800851
AT1G11360	-	3821547
AT1G11360	-	3821564
AT1G11360	-	3821574
AT1G11360	-	3821617
AT1G11480	-	3864254
AT1G11480	-	3864260
AT1G11480	-	3864270
AT1G11910	-	4016942
AT1G11910	-	4016955
AT1G13320	-	4563607
AT1G13360	-	4577060
AT1G13440	-	4608251
AT1G13440	-	4608264
AT1G13440	-	4608286
AT1G13440	-	4608296
AT1G13440	-	4608333
AT1G14400	-	4927175
AT1G14400	-	4927179
AT1G14610	-	5008350
AT1G14610	-	5008369
AT1G14610	-	5008397
AT1G14610	-	5008407
AT1G14710	-	5062046
AT1G14710	-	5062079
AT1G14810	-	5102606
AT1G14810	-	5102612
AT1G14830	-	5107519
AT1G14980	-	5165731
AT1G14980	-	5165740
AT1G14980	-	5165790
AT1G15020	-	5173210
AT1G15040	-	5179989
AT1G15270	-	5250747
AT1G15400	-	5295874
AT1G15400	-	5296326
AT1G15400	-	5296331
AT1G15750	-	5414916
AT1G15750	-	5415023
AT1G15820	-	5446562
AT1G15820	-	5446573
AT1G15820	-	5446594
AT1G15820	-	5446626
AT1G16170	-	5538817
AT1G16170	-	5538861
AT1G16890	-	5776396
AT1G16890	-	5776411
AT1G16890	-	5776433
AT1G16890	-	5776454
AT1G17080	-	5840375
AT1G17080	-	5840390
AT1G17210	-	5880225
AT1G17280	-	5916969
AT1G17880	-	6152499
AT1G18070	-	6213826
AT1G19000	-	6560887
AT1G19220	-	6628166
AT1G19715	-	6816769
AT1G19870	-	6895114
AT1G19870	-	6895126
AT1G20010	-	6937889
AT1G20010	-	6937945
AT1G20190	-	6998651
AT1G20190	-	6998667
AT1G20330	-	7038814
AT1G20330	-	7038828
AT1G20330	-	7038850
AT1G20430	-	7083304
AT1G20440	-	7084580
AT1G20440	-	7084593
AT1G20440	-	7084599
AT1G20450	-	7088103
AT1G20450	-	7088127
AT1G20450	-	7088146
AT1G20510	-	7103559
AT1G21350	-	7477029
AT1G21830	-	7661316
AT1G21830	-	7661333
AT1G21830	-	7661352
AT1G22300	-	7878858
AT1G22300	-	7878873
[truncated: 1,508 more rows]
