# Supplementary material for: In vivo nuclear RNA structurome reveals RNA-structure regulation of mRNA processing in plants
Source: Genome Biol. 2021 Jan 4;22:11. doi: 10.1186/s13059-020-02236-4 (PMC7784297; doi:10.1186/s13059-020-02236-4)
Supplement: Supplementary file 8 — Additional file 8. A detailed list of alternative poly(A) sites with high coverage (more than 1 RT-stop per nucleotide) in deproteinized libraries. [file 13059_2020_2236_MOESM8_ESM.xlsx]

## Sheet: Sheet1
Additional file 8. A detailed list of alternative poly(A) sites with high coverage (more than 1 RT-stop per nucleotide) in deproteinized libraries
Gene ID	Strand	Alternative Poly(A) position (Genomic coordinate)
AT1G08920	+	2870496
AT5G53160	+	21562203
AT5G59910	+	24127857
AT1G78920	+	29676990
AT5G46410	+	18828489
AT3G05120	+	1432324
AT2G15050	+	6520148
AT2G17500	+	7609248
AT2G39570	+	16509987
AT5G49760	+	20221167
AT4G24800	+	12785005
AT5G11420	+	3647218
AT3G15210	+	5122526
AT1G31170	+	11134388
AT5G11500	+	3679288
AT3G54540	+	20192727
AT5G08330	+	2681718
AT3G22380	+	7919177
AT3G59940	+	22144401
AT2G15970	+	6951186
AT2G05540	+	2034230
AT2G18280	+	7948344
AT4G35100	+	16710134
AT1G20110	+	6974821
AT3G61430	+	22735321
AT3G22380	+	7919120
AT5G11500	+	3679254
AT3G23050	+	8197009
AT3G60600	+	22402625
AT5G43930	+	17680925
AT3G61430	+	22735290
AT2G17500	+	7609242
AT5G53160	+	21562219
AT2G18280	+	7948372
AT2G15050	+	6520160
AT3G16370	+	5558517
AT5G15320	+	4978839
AT5G04170	+	1147630
AT5G60300	+	24267204
AT3G12320	+	3925432
AT5G59910	+	24127880
AT5G53160	+	21562210
AT1G70330	+	26504571
AT3G16370	+	5558534
AT3G18780	+	6477052
AT3G23050	+	8197021
AT3G17100	+	5832387
AT2G45960	+	18911898
AT2G39570	+	16509953
AT5G53160	+	21562273
AT5G08330	+	2681842
AT2G45960	+	18911843
AT4G35770	+	16946106
AT4G35470	+	16848986
AT2G45960	+	18911933
AT5G27350	+	9654347
AT3G22380	+	7919400
AT3G15210	+	5122521
AT3G61430	+	22735335
AT5G26600	+	9379555
AT3G01690	+	258521
AT1G31170	+	11134401
AT1G21400	+	7496463
AT5G25280	+	8775487
AT1G70330	+	26504602
AT5G06660	+	2047635
AT5G13180	+	4197692
AT3G22380	+	7919131
AT5G25280	+	8774900
AT1G20110	+	6974805
AT2G43060	+	17909981
AT3G54540	+	20192760
AT5G57660	+	23357006
AT4G20380	+	11006663
AT4G32850	+	15854821
AT1G68490	+	25695551
AT4G00660	+	278201
AT3G18780	+	6477065
AT5G11500	+	3679264
AT3G59940	+	22144370
AT5G53160	+	21562288
AT4G15800	+	8985492
AT4G01690	+	732436
AT5G53460	+	21710013
AT4G26970	+	13548607
AT4G00030	+	14422
AT1G15690	+	5402414
AT3G04910	+	1358127
AT3G01280	+	87802
AT1G29280	+	10237666
AT1G20110	+	6974834
AT2G24590	+	10451081
AT5G55850	+	22605163
AT1G45201	+	17128614
AT1G76490	+	28698572
AT2G29630	+	12670237
AT1G76490	+	28698656
AT3G59940	+	22144421
AT4G05320	+	2720132
AT1G21400	+	7496489
AT4G15180	+	8662572
AT5G53460	+	21709991
AT1G76490	+	28698561
AT2G21470	+	9202267
AT5G10745	+	3397258
AT1G45201	+	17128634
AT4G05320	+	2720113
AT5G08330	+	2681683
AT1G65930	+	24542128
AT5G57660	+	23356980
AT3G23050	+	8196972
AT5G11500	+	3679237
AT1G62660	+	23203665
AT1G03090	+	743987
AT5G11090	+	3525735
AT5G01520	+	208588
AT2G47170	+	19368821
AT3G57230	+	21180882
AT1G02816	+	622357
AT3G04910	+	1358145
AT3G61430	+	22735325
AT5G01920	+	360984
AT2G17033	+	7403294
AT3G12630	+	4013523
AT4G35100	+	16710175
AT1G01720	+	269798
AT2G41200	+	17173062
AT2G15970	+	6951136
AT3G55440	+	20556307
AT2G31090	+	13256774
AT5G13180	+	4197671
AT5G11090	+	3525715
AT5G15320	+	4978845
AT1G20693	+	7178819
AT5G59910	+	24127832
AT3G16370	+	5558548
AT3G12630	+	4013456
AT5G65670	+	26256344
AT3G62650	+	23169131
AT4G38550	+	18028705
AT1G65930	+	24542120
AT1G32230	+	11616203
AT2G36320	+	15230208
AT1G02816	+	622314
AT1G31170	+	11134376
AT1G76490	+	28698621
AT4G13940	+	8056974
AT4G35770	+	16946118
AT3G18780	+	6477110
AT3G60600	+	22402651
AT3G11560	+	3645795
AT4G35100	+	16710123
AT4G29950	+	14660525
AT2G36320	+	15230228
AT5G55850	+	22605171
AT2G05540	+	2034216
AT3G23050	+	8196995
AT4G13940	+	8056895
AT5G05440	+	1610123
AT5G11090	+	3525845
AT1G72710	+	27376568
AT5G23210	+	7814932
AT4G38550	+	18028699
AT1G30130	+	10589687
AT1G16880	+	5776336
AT4G35770	+	16946126
AT3G62010	+	22971296
AT3G14660	+	4927017
AT4G35100	+	16710144
AT5G62000	+	24915186
AT1G68490	+	25695495
AT2G47170	+	19368755
AT5G14780	+	4779447
AT5G11500	+	3679313
AT3G14660	+	4926955
AT2G38310	+	16051032
AT5G25280	+	8774836
AT1G32920	+	11929311
AT5G49760	+	20221190
AT2G24590	+	10451150
AT1G66150	+	24634612
AT5G06660	+	2047729
AT3G14660	+	4927009
AT5G25280	+	8774816
AT5G22920	+	7667187
AT1G20110	+	6974793
AT3G59940	+	22144443
AT1G16880	+	5776309
AT5G66040	+	26411393
AT3G44310	+	15989047
AT4G28860	+	14249494
AT3G07230	+	2300308
AT4G39220	+	18265767
AT3G13520	+	4409455
AT4G13940	+	8056913
AT2G45960	+	18911888
AT5G14780	+	4779426
AT2G36830	+	15446484
AT2G38310	+	16051024
AT5G05440	+	1610169
AT5G11090	+	3525691
AT4G34120	+	16343117
AT1G54490	+	20356879
AT1G30130	+	10589672
AT1G20693	+	7178749
AT2G36830	+	15446508
AT1G62660	+	23203695
AT4G01690	+	732419
AT3G03990	+	1034761
AT5G46410	+	18829183
AT4G13020	+	7606992
AT3G59940	+	22144375
AT2G20950	+	9005568
AT5G09810	+	3054438
AT5G17530	+	5782125
AT4G24800	+	12784982
AT3G62650	+	23169116
AT2G47170	+	19368735
AT3G14660	+	4927001
AT5G10745	+	3397205
AT5G25280	+	8774847
AT5G03230	+	770395
AT1G20693	+	7178783
AT1G20693	+	7178775
AT5G11500	+	3679225
AT4G32480	+	15677869
AT3G12630	+	4013498
AT1G16880	+	5776331
AT2G41310	+	17224184
AT5G01520	+	208518
AT2G38400	+	16086163
AT1G50740	+	18809001
AT1G76490	+	28698636
AT4G28880	+	14254459
AT5G13180	+	4197722
AT1G64230	+	23835411
AT2G39570	+	16509946
AT1G16880	+	5776327
AT3G17790	+	6091110
AT2G45960	+	18911963
AT5G57150	+	23155041
AT1G50740	+	18808986
AT4G01690	+	732409
AT5G25280	+	8774875
AT4G33960	+	16277774
AT1G78920	+	29676980
AT3G23450	+	8412069
AT3G01280	+	87819
AT1G70330	+	26504616
AT4G13940	+	8056945
AT5G49760	+	20221184
AT1G19180	+	6623465
AT3G23050	+	8196946
AT2G29630	+	12670382
AT1G09310	+	3009835
AT4G35470	+	16848956
AT5G05440	+	1610181
AT5G11090	+	3525804
AT2G45960	+	18911982
AT5G53160	+	21562251
AT4G39100	-	18218187
AT5G08130	-	2606443
AT2G46330	-	19018621
AT5G13710	-	4423895
AT5G13710	-	4423919
AT5G59780	-	24082258
AT3G26510	-	9711238
AT3G51950	-	19277947
AT5G42300	-	16912557
AT2G22780	-	9689738
AT4G16520	-	9306794
AT3G53990	-	19989616
AT2G37640	-	15787921
AT3G20310	-	7085706
AT4G26480	-	13372512
AT1G47128	-	17282995
AT1G01620	-	225838
AT2G15890	-	6920666
AT4G27960	-	13916012
AT5G10450	-	3284288
AT1G76180	-	28586873
AT5G64200	-	25681673
AT4G28240	-	13997844
AT5G48150	-	19522453
AT1G23080	-	8180647
AT3G24480	-	8900978
AT3G04730	-	1288817
AT1G49500	-	18321852
AT5G16110	-	5260801
AT3G04730	-	1288787
AT5G42300	-	16912532
AT5G10450	-	3284257
AT5G08130	-	2606468
AT2G15890	-	6921098
AT4G35830	-	16972800
AT5G19860	-	6714435
AT3G04730	-	1288768
AT3G11130	-	3482330
AT3G16640	-	5669574
AT1G13360	-	4577060
AT4G29900	-	14611123
AT5G08130	-	2606463
AT2G24550	-	10428058
AT4G32150	-	15526260
AT4G05050	-	2588198
AT3G05880	-	1755592
AT1G23080	-	8180666
AT1G07310	-	2247608
AT4G28240	-	13997838
AT4G30450	-	14886232
AT1G47128	-	17283015
AT3G12120	-	3860517
AT3G14310	-	4772146
AT5G57785	-	23408995
AT2G37130	-	15598154
AT1G32790	-	11875025
AT2G46330	-	19018550
AT5G20700	-	7005921
AT2G24550	-	10427992
AT3G09260	-	2840557
AT1G31812	-	11411065
AT1G10140	-	3322913
AT3G26510	-	9711817
AT3G53430	-	19809828
AT3G63310	-	23387854
AT1G31812	-	11410978
AT3G14310	-	4772171
AT1G23860	-	8427854
AT3G45210	-	16557424
AT2G38750	-	16196514
AT5G42300	-	16912547
AT5G10450	-	3284305
AT4G32150	-	15526299
AT3G15580	-	5274042
AT5G10450	-	3284314
AT1G11360	-	3821617
AT5G04550	-	1303466
AT1G11910	-	4016891
AT5G11700	-	3762688
AT1G28960	-	10109686
AT1G22300	-	7878955
AT2G17560	-	7642306
AT3G05880	-	1755629
AT1G01620	-	225843
AT5G08130	-	2606424
AT3G04730	-	1288733
AT5G65310	-	26102190
AT1G54410	-	20309923
AT1G23860	-	8427817
AT3G63210	-	23353821
AT5G20700	-	7005900
AT2G39720	-	16567432
AT5G59780	-	24082247
AT2G43910	-	18184576
AT5G19330	-	6507928
AT4G28240	-	13997785
AT4G29900	-	14611102
AT5G23870	-	8046293
AT1G54100	-	20195385
AT1G01140	-	64383
AT4G27960	-	13916021
AT1G31812	-	11411015
AT3G11780	-	3724285
AT2G37130	-	15598181
AT3G11780	-	3724302
AT3G14310	-	4772206
AT1G47128	-	17283036
AT3G53990	-	19989577
AT4G29900	-	14611127
AT1G23860	-	8427872
AT3G09260	-	2840570
AT3G11910	-	3761645
AT4G28240	-	13997780
AT4G30450	-	14886222
AT5G67420	-	26904439
AT1G49500	-	18321833
AT1G11910	-	4016942
AT5G21940	-	7249364
AT1G07650	-	2359793
AT1G31812	-	11411048
AT5G04470	-	1266794
AT3G63310	-	23387862
AT4G35830	-	16972820
AT5G01350	-	145726
AT4G05050	-	2588204
AT1G31812	-	11411055
AT5G01350	-	145712
AT1G47128	-	17282971
AT1G68410	-	25650212
AT4G39260	-	18274053
AT3G14310	-	4772157
AT5G04740	-	1368648
AT1G07090	-	2174147
AT4G30450	-	14886236
AT1G07140	-	2192026
AT1G11910	-	4016955
AT5G47040	-	19093253
AT5G13710	-	4423904
AT4G36800	-	17341171
AT1G54100	-	20195362
AT3G04730	-	1288726
AT3G45210	-	16557403
AT1G47128	-	17282957
AT3G04730	-	1288755
AT1G47128	-	17282940
AT5G65360	-	26120048
AT2G37130	-	15598113
AT5G20700	-	7005733
AT5G20700	-	7005868
AT1G15400	-	5296326
AT3G26360	-	9655886
AT3G08850	-	2686693
AT2G46330	-	19018577
AT1G04410	-	1189213
AT2G46340	-	19022370
AT3G46830	-	17246595
AT3G47160	-	17360082
AT3G58640	-	21686991
AT4G36040	-	17049516
AT3G26510	-	9711144
AT4G32150	-	15526277
AT1G76180	-	28586883
AT3G11780	-	3724291
AT3G59280	-	21909174
AT2G38750	-	16196507
AT2G19830	-	8557884
AT4G12730	-	7491530
AT2G35470	-	14908981
AT5G63370	-	25384295
AT3G51950	-	19277941
AT3G59280	-	21909152
AT3G05880	-	1755619
AT1G31812	-	11411002
AT5G04470	-	1266786
AT3G04730	-	1288780
AT4G05050	-	2588222
AT4G39090	-	18215747
AT4G35830	-	16972845
AT4G10430	-	6454974
AT4G28240	-	13997821
AT3G15580	-	5274049
AT1G34430	-	12587982
AT1G47128	-	17282982
AT1G55330	-	20648553
AT2G20725	-	8934088
AT4G29900	-	14611145
AT5G21940	-	7249346
AT3G61420	-	22727213
AT4G30190	-	14770666
AT3G61420	-	22727177
AT1G53510	-	19970839
AT5G01350	-	145734
AT4G30190	-	14770685
AT4G30190	-	14770624
AT4G34710	-	16560209
AT4G39090	-	18215786
AT4G30270	-	14819360
AT1G64720	-	24046812
AT4G30580	-	14932443
AT3G63120	-	23323054
AT2G46330	-	19018608
AT1G70290	-	26471157
AT1G08200	-	2574076
AT1G04410	-	1189227
AT5G67420	-	26904446
AT2G15890	-	6921107
AT2G46330	-	19018651
AT5G11700	-	3762708
AT4G27960	-	13916026
AT2G28890	-	12405843
AT1G74840	-	28115997
AT2G15890	-	6921008
AT1G15400	-	5295874
AT2G26980	-	11515110
AT4G26480	-	13372494
AT1G15400	-	5296331
AT2G46330	-	19018555
AT4G39100	-	18218170
AT1G55330	-	20648537
AT4G24520	-	12662943
AT2G24550	-	10427998
AT3G15950	-	5397714
AT5G13710	-	4423939
AT1G28960	-	10109664
AT3G59280	-	21909194
AT4G34710	-	16560215
AT5G58650	-	23699751
AT3G53420	-	19803757
AT4G32150	-	15526310
AT3G17510	-	5989258
AT1G54410	-	20309856
AT5G20700	-	7005883
AT4G24230	-	12566935
AT3G32980	-	13526387
AT3G32980	-	13526370
AT2G35750	-	15029659
AT5G42300	-	16912566
AT5G21940	-	7249382
AT2G26980	-	11515117
AT2G24550	-	10427985
AT5G08130	-	2606395
AT2G33830	-	14309612
AT5G04550	-	1303474
AT4G35760	-	16942704
AT4G24520	-	12662956
AT5G61020	-	24557404
AT3G11130	-	3482337
AT1G22300	-	7878940
AT3G04730	-	1288737
AT3G17510	-	5989283
AT2G02570	-	698199
AT4G05050	-	2588216
AT1G49500	-	18321807
AT3G14180	-	4707240
