# Supplementary material for: In vivo nuclear RNA structurome reveals RNA-structure regulation of mRNA processing in plants
Source: Genome Biol. 2021 Jan 4;22:11. doi: 10.1186/s13059-020-02236-4 (PMC7784297; doi:10.1186/s13059-020-02236-4)
Supplement: Supplementary file 9 — Additional file 9. The position information of Poly(A) signal motif AAUAAA. [file 13059_2020_2236_MOESM9_ESM.xlsx]

## Sheet: Sheet1
Additional file 9. The position information of Poly(A) signal motif AAUAAA
Gene ID	Relative position to poly(A) site (marked as 0)
AT4G22505	-32
AT1G79690	-24
AT3G49620	-22
AT1G53250	-15
AT3G63160	-13
AT5G07830	-92
AT3G53480	-77
AT4G29010	-50
AT3G16190	-41
AT3G26830	-34
AT5G13110	-31
AT1G14520	-30
AT5G37990	-28
AT1G70850	-27
AT3G15650	-27
AT5G52320	-27
AT3G56110	-24
AT5G59050	-23
AT5G65470	-23
AT5G20660	-22
AT5G53486	-22
AT3G59930	-21
AT4G24480	-21
AT4G35740	-21
AT5G14740	-21
AT1G24575	-20
AT1G76040	-20
AT2G45290	-20
AT3G13930	-20
AT4G39660	-20
AT5G10720	-20
AT5G62340	-20
AT1G33590	-19
AT2G26560	-19
AT5G26000	-19
AT1G76150	-18
AT4G15530	-18
AT1G62290	-17
AT5G17990	-17
AT3G18080	-16
AT5G56120	-16
AT3G15356	-15
AT3G28345	-14
AT2G39970	-13
AT2G01320	-136
AT2G17280	-132
AT1G27370	-131
AT1G46480	-131
AT2G23610	-131
AT4G23300	-129
AT1G04710	-127
AT5G06130	-123
AT5G61420	-116
AT2G19940	-115
AT3G46970	-114
AT2G32090	-113
AT5G60700	-107
AT3G28760	-106
AT4G35220	-106
AT4G36195	-103
AT3G47295	-100
AT5G41370	-100
AT4G08770	-98
AT5G16200	-92
AT2G28510	-91
AT2G41260	-89
AT1G65430	-88
AT2G33980	-84
AT3G19990	-83
AT4G34760	-78
AT3G48240	-77
AT4G12120	-77
AT3G17940	-74
AT3G60130	-74
AT5G03140	-71
AT1G45145	-69
AT5G65050	-69
AT4G28680	-68
AT3G06810	-67
AT4G09500	-63
AT1G02850	-62
AT1G07240	-59
AT4G15955	-59
AT5G05110	-59
AT1G03230	-58
AT2G28470	-58
AT5G42980	-57
AT1G04290	-56
AT1G30500	-56
AT3G15020	-52
AT1G49300	-51
AT5G40760	-51
AT5G49890	-50
AT5G43430	-49
AT5G10260	-47
AT1G28480	-45
AT5G40850	-45
AT1G49670	-44
AT1G20560	-41
AT5G22500	-41
AT5G50950	-41
AT4G27120	-40
AT1G70800	-38
AT1G17930	-37
AT1G80830	-36
AT2G43530	-36
AT5G55310	-36
AT1G27170	-35
AT5G06060	-35
AT2G26440	-34
AT4G17900	-34
AT5G20670	-33
AT1G01725	-32
AT1G73260	-32
AT1G03220	-31
AT1G66240	-31
AT1G79440	-31
AT1G20630	-30
AT3G45770	-30
AT4G27710	-30
AT5G11520	-30
AT1G68440	-29
AT2G32860	-29
AT2G43520	-29
AT4G28390	-29
AT5G39720	-29
AT1G76790	-28
AT2G01680	-28
AT2G44310	-28
AT1G60710	-27
AT1G62710	-27
AT2G25510	-27
AT2G31300	-27
AT3G25130	-27
AT3G50380	-27
AT4G17470	-27
AT5G39050	-27
AT1G48745	-26
AT1G49350	-26
AT3G08630	-26
AT3G28700	-26
AT3G53970	-26
AT3G53990	-26
AT4G16260	-26
AT4G17370	-26
AT5G16010	-26
AT5G42530	-26
AT5G45600	-26
AT1G07910	-25
AT1G22500	-25
AT1G23800	-25
AT1G45150	-25
AT1G52070	-25
AT1G63720	-25
AT1G65845	-25
AT2G22860	-25
AT2G32690	-25
AT2G41190	-25
AT3G05727	-25
AT4G18700	-25
AT4G27440	-25
AT4G27450	-25
AT4G35110	-25
AT5G53550	-25
AT1G18670	-24
AT1G47600	-24
AT1G55080	-24
AT2G05380	-24
AT2G05520	-24
AT2G30990	-24
AT3G16530	-24
AT3G47800	-24
AT3G55080	-24
AT3G55120	-24
AT4G10120	-24
AT4G11150	-24
AT4G14030	-24
AT4G22513	-24
AT4G24340	-24
AT4G39210	-24
AT5G10730	-24
AT5G56870	-24
AT1G05870	-23
AT1G31230	-23
AT1G65820	-23
AT1G72630	-23
AT1G76930	-23
AT1G77220	-23
AT2G44670	-23
AT3G08910	-23
AT3G11580	-23
AT3G14680	-23
AT3G57020	-23
AT4G05160	-23
AT4G13860	-23
AT4G36060	-23
AT5G20280	-23
AT5G27600	-23
AT5G42850	-23
AT5G58900	-23
AT1G01190	-22
AT1G13420	-22
AT1G77210	-22
AT2G05440	-22
AT2G40940	-22
AT3G05970	-22
AT3G07130	-22
AT3G10720	-22
AT3G17120	-22
AT3G19800	-22
AT3G26460	-22
AT3G44550	-22
AT3G47560	-22
AT4G12880	-22
AT4G23670	-22
AT5G56290	-22
AT1G16750	-21
AT1G18270	-21
AT1G26930	-21
AT1G31910	-21
AT1G51470	-21
AT1G73965	-21
AT2G18193	-21
AT2G37520	-21
AT2G43050	-21
AT2G45510	-21
AT2G46800	-21
AT3G06580	-21
AT3G09260	-21
AT3G12290	-21
AT3G51310	-21
AT4G19860	-21
AT4G25030	-21
AT4G39950	-21
AT5G13550	-21
AT5G24030	-21
AT5G43600	-21
AT5G45280	-21
AT1G11580	-20
AT1G18880	-20
AT1G25550	-20
AT1G55020	-20
AT2G39030	-20
AT3G03640	-20
AT3G08640	-20
AT3G15590	-20
AT3G21820	-20
AT3G46230	-20
AT3G48990	-20
AT4G09020	-20
AT4G34030	-20
AT4G39840	-20
AT5G07440	-20
AT5G36880	-20
AT5G39580	-20
AT5G43830	-20
AT5G47390	-20
AT5G50170	-20
AT1G02335	-19
AT1G02930	-19
AT1G05260	-19
AT1G22360	-19
AT1G22630	-19
AT1G67865	-19
AT1G68690	-19
AT2G44260	-19
AT2G47485	-19
AT3G01670	-19
AT3G13175	-19
AT3G14990	-19
AT3G16230	-19
AT3G26440	-19
AT3G59300	-19
AT4G15393	-19
AT4G19810	-19
AT4G21830	-19
AT4G23600	-19
AT4G33300	-19
AT5G02020	-19
AT5G02950	-19
AT5G16230	-19
AT5G44380	-19
AT5G45310	-19
AT1G11840	-18
AT1G13430	-18
AT1G23970	-18
AT1G32170	-18
AT1G50480	-18
AT1G52050	-18
AT1G53560	-18
AT1G64900	-18
AT2G37760	-18
AT2G46220	-18
AT3G12990	-18
AT3G14850	-18
AT3G20330	-18
AT3G23940	-18
AT3G50480	-18
AT3G62040	-18
AT4G30810	-18
AT4G33780	-18
AT5G14200	-18
AT5G25980	-18
AT5G59720	-18
AT5G64860	-18
AT1G05835	-17
AT1G06110	-17
AT1G08810	-17
AT1G48420	-17
AT1G76240	-17
AT2G26010	-17
AT2G42030	-17
AT2G43340	-17
AT3G09820	-17
AT3G48380	-17
AT4G12870	-17
AT4G21650	-17
AT4G22520	-17
AT4G39730	-17
AT5G16450	-17
AT5G45060	-17
AT5G50260	-17
AT1G67860	-16
AT1G72820	-16
AT2G44350	-16
AT3G02480	-16
AT3G21790	-16
AT4G20850	-16
AT4G22235	-16
AT5G13730	-16
AT5G39080	-16
AT5G48000	-16
AT5G49060	-16
AT5G63080	-16
AT1G21130	-15
AT1G66890	-15
AT1G80400	-15
AT2G17880	-15
AT4G13970	-15
AT4G22690	-15
AT5G23840	-15
AT5G67300	-15
AT1G24400	-14
AT2G39890	-14
AT5G39040	-14
AT5G40730	-14
AT4G20000	-13
AT1G65310	-11
AT4G02330	-11
AT4G30280	-11
AT5G63030	-11
AT3G14210	-10
AT2G16720	-150
AT3G14920	-150
AT5G11930	-150
AT5G38210	-150
AT1G02720	-149
AT3G56170	-149
AT5G15230	-149
AT1G75230	-148
AT1G78050	-148
AT3G17210	-148
AT4G14710	-148
AT5G02760	-148
AT5G11550	-148
AT1G15930	-147
AT2G01910	-147
AT3G04120	-147
AT3G06500	-147
AT4G14615	-147
AT4G21910	-147
AT5G04820	-147
AT5G23890	-147
AT5G33290	-147
AT5G40370	-147
AT1G07630	-146
AT1G15910	-146
AT2G39850	-146
AT3G04560	-146
AT3G48210	-146
AT4G28760	-146
AT4G35600	-146
AT5G15970	-146
AT1G71810	-145
AT2G22770	-145
AT2G23340	-145
AT2G30840	-145
AT2G46320	-145
AT3G57010	-145
AT5G26030	-145
AT5G45370	-145
AT1G09530	-144
AT1G24530	-144
AT2G16385	-144
AT2G45300	-144
AT3G22210	-144
AT3G28940	-144
AT4G14930	-144
AT4G39320	-144
AT5G43330	-144
AT1G22270	-143
AT1G63660	-143
AT4G08930	-143
AT4G30993	-143
AT4G32690	-143
AT1G50600	-142
AT2G17370	-142
AT2G36120	-142
AT2G39420	-142
AT4G11380	-142
AT4G24210	-142
AT4G26900	-142
AT5G03460	-142
AT1G71730	-141
AT1G78420	-141
AT2G13610	-141
AT3G18000	-141
AT3G49250	-141
AT3G61600	-141
AT4G37260	-141
AT5G23140	-141
AT5G64780	-141
AT1G05010	-140
AT1G17230	-140
AT1G77120	-140
AT4G23680	-140
AT1G17430	-139
AT1G22440	-139
AT2G25320	-139
AT3G08690	-139
AT1G12020	-138
AT1G28510	-138
AT2G25450	-138
AT3G06130	-138
AT3G17670	-138
AT3G22460	-138
AT3G23600	-138
AT3G29350	-138
AT5G48230	-138
AT1G49570	-137
AT1G70890	-137
AT2G18350	-137
AT2G23010	-137
AT2G40950	-137
AT3G47990	-137
AT3G53180	-137
AT1G07280	-136
AT1G48960	-136
AT2G25670	-136
AT3G19290	-136
AT3G20320	-136
AT4G36640	-136
AT5G40240	-136
AT5G45550	-136
AT5G48460	-136
AT1G53160	-135
AT1G71880	-135
AT2G29980	-135
AT2G45220	-135
AT3G06320	-135
AT3G25760	-135
AT5G44575	-135
AT2G40765	-134
AT4G12470	-134
AT4G36910	-134
AT2G01520	-133
AT2G26920	-133
AT2G36870	-133
AT3G52880	-133
AT4G08230	-133
AT5G11950	-133
AT5G23120	-133
AT5G28050	-133
AT5G47030	-133
AT1G16700	-132
AT1G71090	-132
AT2G16510	-132
AT2G20690	-132
AT3G03250	-132
AT3G16770	-132
AT3G20260	-132
AT5G39730	-132
AT5G65250	-132
AT1G19480	-131
AT1G53580	-131
AT1G59900	-131
AT1G73180	-131
AT1G78815	-131
AT4G02930	-131
AT4G27350	-131
AT5G22090	-131
AT1G07130	-130
AT1G33360	-130
AT1G53750	-130
AT2G27190	-130
AT2G30860	-130
AT2G38530	-130
AT4G22220	-130
AT5G03660	-130
AT1G03970	-129
AT1G07610	-129
AT1G10600	-129
AT1G65840	-129
AT2G47710	-129
AT3G03610	-129
AT3G16290	-129
AT4G33720	-129
AT5G03040	-129
AT5G16880	-129
AT5G19200	-129
AT5G62050	-129
AT5G65310	-129
AT1G47900	-128
AT2G15530	-128
AT2G29750	-128
AT2G29890	-128
AT2G43290	-128
AT3G04240	-128
AT3G59910	-128
AT4G24930	-128
AT1G13990	-127
AT1G62740	-127
AT2G16060	-127
AT2G30910	-127
AT2G32170	-127
AT2G35840	-127
AT3G15353	-127
AT4G13070	-127
AT5G20080	-127
AT5G22270	-127
AT5G44930	-127
AT5G59320	-127
AT5G63590	-127
AT1G10370	-126
AT1G17020	-126
AT1G18485	-126
AT2G22620	-126
AT4G32360	-126
AT5G20650	-126
AT5G47900	-126
AT1G64810	-125
AT3G54360	-125
AT4G19210	-125
AT5G11600	-125
AT5G48340	-125
AT1G04170	-124
AT1G23820	-124
AT1G52870	-124
AT1G62790	-124
AT1G70810	-124
AT1G74430	-124
AT2G29300	-124
AT3G22550	-124
AT4G05020	-124
AT5G19030	-124
AT5G54770	-124
AT1G45130	-123
AT2G17200	-123
AT3G03990	-123
AT5G16030	-123
AT5G17170	-123
AT1G13930	-122
AT1G51390	-122
AT2G22970	-122
AT3G10620	-122
AT3G26590	-122
AT4G12290	-122
AT4G37870	-122
AT5G46730	-122
AT5G58000	-122
AT1G52510	-121
AT3G46600	-121
AT4G04470	-121
AT1G28680	-120
AT3G23570	-120
AT3G24170	-120
AT4G20930	-120
AT2G34720	-119
AT3G42050	-119
AT4G02120	-119
AT4G26970	-119
AT4G29130	-119
AT5G13520	-119
AT1G04780	-118
AT1G29410	-118
AT4G33120	-118
AT5G43780	-118
AT1G12030	-117
AT1G14870	-117
AT1G23950	-117
AT1G26220	-117
AT1G33110	-117
AT1G63610	-117
AT1G64670	-117
AT1G65500	-117
AT2G25720	-117
AT2G28190	-117
AT3G02860	-117
AT3G28100	-117
AT4G00780	-117
AT4G24690	-117
AT1G10310	-116
AT1G56300	-116
AT2G40800	-116
AT1G12010	-115
AT1G79010	-115
AT2G28605	-115
AT2G31740	-115
AT2G36880	-115
AT3G25717	-115
AT3G46560	-115
AT4G14070	-115
AT5G44400	-115
AT5G59090	-115
AT5G62930	-115
AT5G65060	-115
AT1G01040	-114
AT2G34460	-114
AT5G37740	-114
AT5G61290	-114
AT1G06290	-113
AT1G55520	-113
AT2G27820	-113
AT3G02660	-113
AT3G17040	-113
AT3G24200	-113
AT3G49490	-113
AT4G15640	-113
AT4G18360	-113
AT5G37070	-113
AT1G06010	-112
AT1G74030	-112
AT3G06350	-112
AT3G13610	-112
AT3G62650	-112
AT4G11680	-112
AT4G22260	-112
AT5G16140	-112
AT1G48600	-111
AT1G65930	-111
AT1G72500	-111
AT3G61240	-111
AT4G02980	-111
AT1G22840	-110
AT1G22900	-110
AT1G51340	-110
AT1G80360	-110
AT2G06010	-110
AT3G11890	-110
AT4G11010	-110
AT5G64100	-110
AT1G24580	-109
AT1G79430	-109
AT2G02390	-109
AT3G01910	-109
AT3G05210	-109
AT3G12145	-109
AT3G25480	-109
AT3G61890	-109
AT4G01150	-109
AT4G35987	-109
AT5G01870	-109
AT1G43910	-108
AT2G41100	-108
AT3G43190	-108
AT3G52180	-108
AT5G52430	-108
AT1G14250	-107
AT1G25420	-107
AT2G34790	-107
AT2G43400	-107
AT2G47380	-107
AT3G09540	-107
AT3G49260	-107
AT3G51100	-107
AT3G57520	-107
AT1G47710	-106
AT3G05290	-106
AT3G06240	-106
AT3G54010	-106
AT3G59410	-106
AT4G14230	-106
AT5G16290	-106
AT5G41810	-106
AT5G49630	-106
AT1G31710	-105
AT1G44100	-105
AT2G27350	-105
AT3G11930	-105
AT3G44860	-105
AT4G14510	-105
AT4G23895	-105
AT5G20030	-105
AT5G41790	-105
AT5G42150	-105
AT5G66040	-105
AT3G03100	-104
AT3G19490	-104
AT4G29210	-104
AT5G49215	-104
AT5G57280	-104
AT1G19715	-103
AT1G48850	-103
AT1G54080	-103
AT2G02730	-103
AT2G14750	-103
AT2G17640	-103
AT2G24280	-103
AT2G46930	-103
AT3G57230	-103
AT4G04770	-103
AT5G24490	-103
AT5G44578	-103
AT5G47770	-103
AT5G61150	-103
AT1G55140	-102
AT2G24270	-102
AT2G26080	-102
AT2G40270	-102
AT4G17880	-102
AT5G08470	-102
AT5G66760	-102
AT5G67500	-102
AT1G11530	-101
AT1G14130	-101
AT1G67440	-101
AT1G67850	-101
AT1G79830	-101
AT2G28450	-101
AT2G37200	-101
AT2G37390	-101
AT3G53670	-101
AT4G25830	-101
AT4G33110	-101
AT5G51050	-101
AT5G61640	-101
AT1G01630	-100
AT1G48750	-100
AT1G54220	-100
AT2G31140	-100
AT3G62400	-100
AT4G35050	-100
AT1G12410	-99
AT1G29280	-99
AT2G45920	-99
AT3G23190	-99
AT3G23820	-99
AT4G15475	-99
AT5G65400	-99
AT2G16740	-98
AT3G20015	-98
AT4G12130	-98
AT4G35560	-98
AT5G47820	-98
AT5G61520	-98
AT1G19660	-97
AT1G76200	-97
AT4G12500	-97
AT5G04760	-97
AT5G27270	-97
AT1G27130	-96
AT1G69380	-96
AT2G23030	-96
AT2G31670	-96
AT2G41090	-96
AT3G17790	-96
AT3G18850	-96
AT3G23400	-96
AT4G13180	-96
AT4G18630	-96
AT5G01790	-96
AT2G17695	-95
AT2G31150	-95
AT3G56210	-95
AT4G02260	-95
AT4G13290	-95
AT4G35160	-95
AT5G39950	-95
AT1G01320	-94
AT1G54970	-94
AT2G42450	-94
AT3G10370	-94
AT4G13770	-94
AT4G34710	-94
AT5G28300	-94
AT5G35525	-94
AT5G41960	-94
AT5G47570	-94
AT5G52910	-94
AT1G02470	-93
AT1G03290	-93
AT1G16080	-93
AT1G23050	-93
AT1G44760	-93
AT1G69880	-93
AT2G43950	-93
AT3G56040	-93
AT3G62010	-93
AT5G42890	-93
AT1G56460	-92
AT1G78580	-92
AT2G19860	-92
AT2G41530	-92
AT3G15095	-92
AT4G00040	-92
AT4G23885	-92
AT4G30550	-92
AT5G47050	-92
AT1G71110	-91
AT1G78010	-91
AT2G05510	-91
AT3G03150	-91
AT3G61700	-91
AT3G62580	-91
AT4G15840	-91
AT5G10180	-91
AT5G12120	-91
AT5G36220	-91
AT1G18810	-90
AT1G52310	-90
AT1G79670	-90
AT1G80630	-90
AT2G21185	-90
AT3G08770	-90
AT3G44480	-90
AT3G44720	-90
AT4G28610	-90
AT4G30170	-90
AT5G17165	-90
AT5G20480	-90
AT1G18150	-89
AT1G22040	-89
AT1G70310	-89
AT2G05990	-89
AT2G16005	-89
AT2G47730	-89
AT3G26170	-89
AT3G48170	-89
AT4G15390	-89
AT5G14450	-89
AT5G22220	-89
AT5G23830	-89
AT5G52960	-89
AT1G02305	-88
AT2G41220	-88
AT3G18710	-88
AT3G47836	-88
AT4G03210	-88
AT4G10050	-88
AT5G55540	-88
AT5G64380	-88
AT5G09630	-87
AT5G41860	-87
AT5G52840	-87
AT1G08570	-86
AT1G22950	-86
AT1G79520	-86
AT2G38360	-86
AT2G43330	-86
AT4G09750	-86
AT4G15940	-86
AT4G21620	-86
AT5G26570	-86
AT5G47320	-86
AT5G57330	-86
AT1G76560	-85
AT1G78920	-85
AT1G80440	-85
AT3G16670	-85
AT3G17820	-85
AT3G28930	-85
AT3G57710	-85
AT4G09890	-85
AT5G48880	-85
AT5G51750	-85
AT1G25530	-84
AT1G52827	-84
AT1G67300	-84
AT2G03750	-84
AT2G20340	-84
AT3G17205	-84
AT3G47430	-84
AT3G56490	-84
AT5G28450	-84
AT5G62200	-84
AT2G45560	-83
AT2G47440	-83
AT3G15990	-83
AT3G48890	-83
AT3G58730	-83
AT4G30660	-83
AT5G17010	-83
AT5G56260	-83
AT1G22330	-82
AT1G33265	-82
AT1G76960	-82
AT3G06050	-82
AT3G17090	-82
AT3G26180	-82
AT3G46980	-82
AT4G14060	-82
AT1G22370	-81
AT1G62180	-81
AT1G71430	-81
AT2G44380	-81
AT3G01420	-81
AT3G13800	-81
AT5G41910	-81
AT1G64370	-80
AT5G04090	-80
AT5G61820	-80
AT1G19610	-79
AT1G68238	-79
AT1G75380	-79
AT2G26170	-79
AT3G10940	-79
AT3G29250	-79
AT4G37520	-79
AT5G26280	-79
AT5G47730	-79
AT1G61360	-78
AT2G03420	-78
AT2G36885	-78
AT4G08390	-78
AT5G16060	-78
AT5G35430	-78
AT5G49840	-78
AT5G57350	-78
AT1G07720	-77
AT1G75280	-77
AT2G15280	-77
AT2G45690	-77
AT3G44540	-77
AT3G50790	-77
AT5G11770	-77
AT5G15860	-77
AT5G41700	-77
AT5G53850	-77
AT5G54190	-77
AT1G53030	-76
AT3G05090	-76
AT4G10430	-76
AT5G13490	-76
AT1G30510	-75
AT1G65486	-75
AT2G43510	-75
AT3G06440	-75
AT4G02380	-75
AT4G05100	-75
AT5G03880	-75
AT1G21670	-74
AT2G22910	-74
AT2G39705	-74
AT2G40180	-74
AT3G04720	-74
AT4G12300	-74
AT4G32060	-74
AT5G06340	-74
AT5G42520	-74
AT1G29260	-73
AT2G17120	-73
AT3G10860	-73
AT4G11640	-73
AT1G30010	-72
AT1G53780	-72
AT1G53830	-72
AT1G76030	-72
AT2G04690	-72
AT3G22120	-72
AT3G30180	-72
AT3G54110	-72
AT4G14880	-72
AT5G67490	-72
AT1G70410	-71
AT2G30330	-71
AT2G41480	-71
AT3G54650	-71
AT3G61200	-71
AT5G02240	-71
AT5G25770	-71
AT1G05200	-70
AT3G03440	-70
AT5G03300	-70
AT5G19150	-70
AT1G11660	-69
AT2G03800	-69
AT3G02390	-69
AT3G30841	-69
AT4G24380	-69
AT5G42600	-69
AT5G43850	-69
AT1G64360	-68
AT1G78850	-68
AT3G13360	-68
AT5G18630	-68
AT5G39210	-68
AT5G51040	-68
AT1G66840	-67
AT1G76710	-67
AT2G01190	-67
AT4G07990	-67
AT4G15210	-67
AT4G19100	-67
AT4G30150	-67
AT5G23820	-67
AT5G54390	-67
AT1G23020	-66
AT2G39270	-66
AT2G40100	-66
AT3G52930	-66
AT3G62920	-66
AT4G34881	-66
AT5G48950	-66
AT1G09140	-65
AT1G31770	-65
AT1G67330	-65
AT2G14910	-65
AT2G19800	-65
AT3G02875	-65
AT3G51090	-65
AT4G23420	-65
AT5G15910	-65
AT5G58740	-65
AT1G26820	-64
AT1G31930	-64
AT1G47420	-64
AT2G25250	-64
AT3G01850	-64
AT3G05570	-64
AT3G14690	-64
AT3G21110	-64
AT3G59470	-64
AT4G13590	-64
AT4G18905	-64
AT4G23710	-64
AT5G11910	-64
AT5G15090	-64
AT5G49810	-64
AT1G01800	-63
AT1G65560	-63
AT2G25980	-63
AT2G30970	-63
AT2G43920	-63
AT3G14650	-63
AT4G35830	-63
AT5G61010	-63
AT1G25370	-62
AT1G59840	-62
AT2G37975	-62
AT3G28130	-62
AT4G33240	-62
AT5G53120	-62
AT5G58140	-62
AT1G49650	-61
AT1G63290	-61
AT2G43680	-61
AT3G52200	-61
AT3G53240	-61
AT4G27070	-61
AT4G39460	-61
AT1G19600	-60
AT1G50940	-60
AT2G33040	-60
AT3G01790	-60
AT3G05910	-60
AT3G18760	-60
AT4G19640	-60
AT5G41180	-60
AT5G55550	-60
AT5G59770	-60
AT5G61140	-60
AT1G23060	-59
AT1G49750	-59
AT1G64850	-59
AT1G75490	-59
AT2G24820	-59
AT2G25950	-59
AT3G46460	-59
AT3G52730	-59
AT3G63000	-59
AT5G13690	-59
AT5G38990	-59
AT5G50150	-59
AT2G43490	-58
AT3G27880	-58
AT3G27890	-58
AT4G31500	-58
AT4G39510	-58
AT5G65020	-58
AT1G16340	-57
AT2G06000	-57
AT2G21410	-57
AT3G20790	-57
AT3G49350	-57
AT4G28360	-57
AT4G31930	-57
AT5G12040	-57
AT5G50180	-57
AT1G25275	-56
AT1G63010	-56
AT1G66800	-56
AT2G04350	-56
AT2G22980	-56
AT2G46915	-56
AT3G46440	-56
AT4G19830	-56
AT4G38930	-56
AT5G51450	-56
AT1G62570	-55
AT2G29350	-55
AT2G43020	-55
AT3G02340	-55
AT4G08290	-55
AT5G10860	-55
AT5G19240	-55
AT1G27850	-54
AT2G23290	-54
AT2G28900	-54
AT2G40095	-54
AT3G05165	-54
AT3G27240	-54
AT4G18820	-54
AT5G43320	-54
AT5G44572	-54
AT5G60360	-54
AT1G17890	-53
AT1G32900	-53
AT2G01470	-53
AT2G41000	-53
AT3G07470	-53
AT4G31000	-53
AT4G35770	-53
AT5G48010	-53
AT2G22660	-52
AT2G29650	-52
AT2G38210	-52
AT3G26450	-52
AT5G09220	-52
AT5G64343	-52
AT5G65760	-52
AT1G60160	-51
AT1G69160	-51
AT2G42170	-51
AT3G58020	-51
AT4G09010	-51
AT4G27870	-51
AT5G17450	-51
AT5G35980	-51
AT1G25380	-50
AT3G10405	-50
AT4G31270	-50
AT5G62270	-50
AT1G30110	-49
AT2G40590	-49
AT2G42610	-49
AT3G02690	-49
AT3G20550	-49
AT4G16370	-49
AT5G10270	-49
AT1G70670	-48
AT1G77710	-48
AT2G17710	-48
AT4G35980	-48
AT1G03410	-47
AT1G23440	-47
AT1G32160	-47
AT2G27450	-47
AT4G38090	-47
AT1G50110	-46
AT1G63000	-46
AT1G79820	-46
AT2G04740	-46
AT2G06530	-46
AT2G29020	-46
AT2G32990	-46
AT3G11630	-46
AT5G22830	-46
AT5G46180	-46
AT5G48570	-46
AT1G15550	-45
AT1G24267	-45
AT1G51980	-45
AT2G02990	-45
AT3G14080	-45
AT3G47590	-45
AT4G21410	-45
AT4G25230	-45
AT5G12170	-45
AT5G47070	-45
AT1G14120	-44
AT1G29800	-44
AT1G50030	-44
AT2G27310	-44
AT2G45680	-44
AT3G18370	-44
AT4G02560	-44
AT4G32470	-44
AT5G05690	-44
AT5G24360	-44
AT5G47790	-44
AT1G33790	-43
AT1G74210	-43
AT2G33740	-43
AT2G34620	-43
AT3G21250	-43
AT4G26965	-43
AT4G27540	-43
AT5G24160	-43
AT1G02920	-42
AT1G17350	-42
AT1G31160	-42
AT2G30105	-42
AT4G01610	-42
AT1G63770	-41
AT1G70820	-41
AT2G27140	-41
AT3G32980	-41
AT4G26400	-41
AT5G09463	-41
AT5G10630	-41
AT5G19400	-41
AT1G75180	-40
AT3G15290	-40
AT3G50270	-40
AT3G52360	-40
AT4G29900	-40
AT5G10290	-40
AT1G27030	-39
AT1G27680	-39
AT1G68670	-39
AT1G78800	-39
AT3G04340	-39
AT3G20340	-39
AT3G49120	-39
AT4G02040	-39
AT5G10410	-39
AT1G09560	-38
AT1G09910	-38
AT1G19380	-38
AT1G20410	-38
AT1G30300	-38
AT2G37240	-38
AT2G44790	-38
AT3G01280	-38
AT3G09940	-38
AT3G15260	-38
AT3G23490	-38
AT3G25770	-38
AT3G44970	-38
AT5G06180	-38
AT5G08160	-38
AT1G21380	-37
AT1G26470	-37
AT1G73990	-37
AT2G33530	-37
AT2G40090	-37
AT2G45280	-37
AT4G22470	-37
AT4G34500	-37
AT5G52810	-37
AT1G27180	-36
AT1G54360	-36
AT1G64950	-36
AT2G31490	-36
AT2G41250	-36
AT3G03070	-36
AT3G53230	-36
AT3G54040	-36
AT4G01700	-36
AT4G34131	-36
AT4G39150	-36
AT5G04560	-36
AT5G10300	-36
AT5G18170	-36
AT5G23020	-36
AT5G27410	-36
AT5G56090	-36
AT1G11670	-35
AT1G62560	-35
AT1G76590	-35
AT2G44080	-35
AT3G19740	-35
AT3G51890	-35
AT3G52390	-35
AT4G01410	-35
AT4G11270	-35
AT4G12545	-35
AT4G26710	-35
AT5G05370	-35
AT5G13360	-35
AT5G25270	-35
AT5G42810	-35
AT1G32450	-34
AT1G64970	-34
AT1G65690	-34
AT2G26660	-34
AT2G34470	-34
AT3G02620	-34
AT3G07860	-34
AT4G38920	-34
AT5G05960	-34
AT5G54900	-34
AT1G01220	-33
AT1G20050	-33
AT1G62850	-33
AT3G25740	-33
AT3G26200	-33
AT5G03630	-33
AT1G08830	-32
AT1G08980	-32
AT1G50630	-32
AT1G53310	-32
AT1G69080	-32
AT1G75440	-32
AT2G41370	-32
AT3G10985	-32
AT3G11070	-32
AT3G11770	-32
AT3G26650	-32
AT3G49110	-32
AT4G11290	-32
AT4G16580	-32
AT4G24040	-32
AT4G32810	-32
AT5G11070	-32
AT5G19370	-32
AT5G26260	-32
AT5G42010	-32
AT5G52060	-32
AT5G54290	-32
AT5G67390	-32
AT1G19400	-31
AT1G27340	-31
AT1G51760	-31
AT1G52420	-31
AT1G68560	-31
AT2G15480	-31
AT2G18570	-31
AT2G18660	-31
AT2G26140	-31
AT2G28120	-31
AT2G43180	-31
AT3G18350	-31
AT3G23990	-31
AT3G45100	-31
AT3G54470	-31
AT4G02280	-31
AT4G15490	-31
AT4G18020	-31
AT4G27100	-31
AT5G07460	-31
AT5G17220	-31
AT5G58350	-31
AT5G62165	-31
AT1G02170	-30
AT1G21770	-30
AT1G25400	-30
AT1G60989	-30
AT1G67280	-30
AT1G73980	-30
AT2G38390	-30
AT2G42700	-30
AT2G43590	-30
AT3G06510	-30
AT3G06540	-30
AT3G48690	-30
AT3G49590	-30
AT3G51430	-30
AT4G14040	-30
AT4G15260	-30
AT4G16110	-30
AT4G24520	-30
AT4G31920	-30
AT5G05520	-30
AT5G10740	-30
AT5G26600	-30
AT5G43580	-30
AT5G45140	-30
AT1G07440	-29
AT1G11720	-29
AT1G13080	-29
AT1G17830	-29
AT1G51500	-29
AT1G59520	-29
AT2G27920	-29
AT2G29340	-29
AT3G03530	-29
AT3G13340	-29
AT3G28956	-29
AT3G47360	-29
AT3G50685	-29
AT3G50820	-29
AT3G55646	-29
AT4G11190	-29
AT4G13430	-29
AT4G14410	-29
AT4G24220	-29
AT5G06870	-29
AT5G08550	-29
AT5G08570	-29
AT5G08680	-29
AT5G13080	-29
AT5G14690	-29
AT5G22640	-29
AT5G24690	-29
AT5G34930	-29
AT5G47950	-29
AT5G56630	-29
AT5G57550	-29
AT1G09010	-28
AT1G11910	-28
AT1G14240	-28
AT1G17850	-28
AT1G31500	-28
AT1G62610	-28
AT1G63460	-28
AT1G68310	-28
AT1G74230	-28
AT1G74650	-28
AT1G74910	-28
AT1G78780	-28
AT1G79230	-28
AT2G01570	-28
AT2G25910	-28
AT2G30420	-28
AT2G38380	-28
AT2G45600	-28
AT2G46000	-28
AT2G46580	-28
AT3G07550	-28
AT3G08740	-28
AT3G13845	-28
AT3G18200	-28
AT3G55240	-28
AT3G56220	-28
AT3G56940	-28
AT4G03400	-28
AT4G09350	-28
AT4G12550	-28
AT4G17650	-28
AT4G19060	-28
AT4G21140	-28
AT4G22820	-28
AT4G30270	-28
AT4G31750	-28
AT4G33100	-28
AT4G35780	-28
AT4G40042	-28
AT5G10430	-28
AT5G14090	-28
AT5G17490	-28
AT5G23535	-28
AT5G37478	-28
AT5G45110	-28
AT5G49030	-28
AT5G57710	-28
AT5G64240	-28
AT5G64350	-28
AT1G05940	-27
AT1G06640	-27
AT1G17170	-27
AT1G17860	-27
AT1G23740	-27
AT1G27530	-27
AT1G32260	-27
AT1G53280	-27
AT1G56190	-27
AT1G56700	-27
AT1G68570	-27
AT1G68580	-27
AT1G68880	-27
AT1G76730	-27
AT2G04400	-27
AT2G20180	-27
AT2G23410	-27
AT2G29630	-27
AT2G34560	-27
AT2G35860	-27
AT2G41520	-27
AT2G44065	-27
AT3G03890	-27
AT3G04460	-27
AT3G10150	-27
AT3G19000	-27
AT3G48000	-27
AT3G48110	-27
AT3G48360	-27
AT3G52470	-27
AT3G53980	-27
AT3G60080	-27
AT4G14430	-27
AT4G15930	-27
AT4G17610	-27
AT4G22990	-27
AT4G28060	-27
AT4G29840	-27
AT4G29950	-27
AT4G32770	-27
AT4G37550	-27
AT4G38890	-27
AT5G03545	-27
AT5G06290	-27
AT5G06320	-27
AT5G09978	-27
AT5G11380	-27
AT5G12890	-27
AT5G13740	-27
AT5G14800	-27
AT5G20090	-27
AT5G20190	-27
AT5G36910	-27
AT5G39410	-27
AT5G52510	-27
AT5G52980	-27
AT1G03250	-26
AT1G05205	-26
AT1G14910	-26
AT1G49820	-26
AT1G65610	-26
AT2G15820	-26
AT2G21140	-26
AT2G24190	-26
AT2G25570	-26
AT2G45950	-26
AT3G05160	-26
AT3G13435	-26
AT3G13790	-26
AT3G27380	-26
AT3G45140	-26
AT3G47080	-26
AT3G50740	-26
AT3G56190	-26
AT3G56360	-26
AT3G59010	-26
AT4G08690	-26
AT4G19960	-26
AT4G22517	-26
AT4G28080	-26
AT4G34720	-26
AT4G37270	-26
AT5G06260	-26
AT5G10380	-26
AT5G12470	-26
AT5G14370	-26
AT5G17340	-26
AT5G19220	-26
AT5G25610	-26
AT5G27740	-26
AT5G35170	-26
AT5G47550	-26
AT5G50335	-26
AT5G52370	-26
AT5G59560	-26
AT5G59780	-26
AT5G63980	-26
AT5G65380	-26
AT5G67480	-26
AT1G03210	-25
AT1G05960	-25
AT1G07220	-25
AT1G07260	-25
AT1G12780	-25
AT1G14200	-25
AT1G17340	-25
AT1G20620	-25
AT1G23260	-25
AT1G23530	-25
AT1G25230	-25
AT1G32700	-25
AT1G34630	-25
AT1G44170	-25
AT1G51170	-25
AT1G51700	-25
AT1G54030	-25
AT1G55890	-25
AT1G60200	-25
AT1G61800	-25
AT1G68840	-25
AT1G73680	-25
AT1G73940	-25
AT1G74510	-25
AT1G79390	-25
AT1G80600	-25
AT2G25840	-25
AT2G30930	-25
AT2G32040	-25
AT2G33480	-25
AT2G35720	-25
AT2G38470	-25
AT2G38860	-25
AT2G42010	-25
AT2G42280	-25
AT2G42710	-25
AT2G43610	-25
AT2G43820	-25
AT2G46510	-25
AT3G06770	-25
AT3G07460	-25
AT3G09850	-25
AT3G11470	-25
AT3G14720	-25
AT3G29400	-25
AT3G47210	-25
AT3G52500	-25
AT3G56430	-25
AT3G56460	-25
AT3G60260	-25
AT4G02580	-25
AT4G16150	-25
AT4G17030	-25
AT4G21110	-25
AT4G23493	-25
AT4G24560	-25
AT4G26060	-25
AT4G26630	-25
AT4G28706	-25
AT4G31770	-25
AT4G32480	-25
AT4G32760	-25
AT4G36105	-25
AT4G37830	-25
AT5G01670	-25
AT5G03350	-25
AT5G08530	-25
AT5G11670	-25
AT5G12950	-25
AT5G13980	-25
AT5G14330	-25
AT5G15260	-25
AT5G20960	-25
AT5G23010	-25
AT5G23810	-25
AT5G23920	-25
AT5G24150	-25
AT5G24290	-25
AT5G38140	-25
AT5G47220	-25
AT5G56250	-25
AT5G58390	-25
AT5G65390	-25
AT1G01010	-24
AT1G06850	-24
AT1G08650	-24
AT1G09520	-24
AT1G16000	-24
AT1G17490	-24
AT1G18300	-24
AT1G22700	-24
AT1G23380	-24
AT1G26190	-24
AT1G28240	-24
AT1G28290	-24
AT1G29418	-24
AT1G31070	-24
AT1G59740	-24
AT1G60550	-24
AT1G64710	-24
AT1G66820	-24
AT1G67480	-24
AT1G67800	-24
AT1G68410	-24
AT1G73390	-24
AT1G74020	-24
AT1G74930	-24
AT1G75900	-24
AT2G01490	-24
AT2G04170	-24
AT2G18250	-24
AT2G19970	-24
AT2G27480	-24
AT2G32080	-24
AT2G32930	-24
AT2G35610	-24
AT2G40840	-24
AT2G41940	-24
AT2G43535	-24
AT3G02830	-24
AT3G05730	-24
AT3G07690	-24
AT3G09970	-24
AT3G15450	-24
AT3G29360	-24
AT3G43110	-24
AT3G43800	-24
AT3G43960	-24
AT3G45190	-24
AT3G47220	-24
AT3G52105	-24
AT3G52610	-24
AT3G60480	-24
AT3G61440	-24
AT3G62270	-24
AT4G00050	-24
AT4G02610	-24
AT4G12250	-24
AT4G12650	-24
AT4G15010	-24
AT4G17250	-24
AT4G17360	-24
AT4G21610	-24
AT4G22230	-24
AT4G23100	-24
AT4G23430	-24
AT4G24620	-24
AT4G26160	-24
AT4G27410	-24
AT4G39160	-24
AT4G39880	-24
AT5G03330	-24
AT5G04900	-24
AT5G08260	-24
AT5G11430	-24
AT5G14760	-24
AT5G16350	-24
AT5G18230	-24
AT5G27030	-24
AT5G34940	-24
AT5G43190	-24
AT5G45430	-24
AT5G48920	-24
AT5G50790	-24
AT5G52450	-24
AT5G57880	-24
AT5G62790	-24
AT5G66420	-24
AT1G02816	-23
AT1G05620	-23
AT1G09660	-23
AT1G10870	-23
AT1G11820	-23
AT1G21370	-23
AT1G23150	-23
AT1G26450	-23
AT1G27980	-23
AT1G28230	-23
AT1G30820	-23
AT1G31830	-23
AT1G32730	-23
AT1G55480	-23
AT1G55675	-23
AT1G60810	-23
AT1G62800	-23
AT1G63120	-23
AT1G65970	-23
AT1G66270	-23
AT1G70790	-23
AT1G76650	-23
AT1G77510	-23
AT1G80920	-23
AT1G80950	-23
AT2G17265	-23
AT2G21870	-23
AT2G24260	-23
AT2G25010	-23
AT2G27510	-23
AT2G30000	-23
AT2G31130	-23
AT2G31790	-23
AT2G32520	-23
AT2G32850	-23
AT2G33630	-23
AT2G35050	-23
AT2G35190	-23
AT2G35360	-23
AT2G36570	-23
AT2G36630	-23
AT2G37090	-23
AT2G39180	-23
AT2G39940	-23
AT2G45970	-23
AT3G01150	-23
AT3G01220	-23
AT3G02300	-23
AT3G03690	-23
AT3G04600	-23
AT3G06690	-23
AT3G10920	-23
AT3G13080	-23
AT3G16420	-23
AT3G16450	-23
AT3G19280	-23
AT3G20120	-23
AT3G20380	-23
AT3G20940	-23
AT3G21351	-23
AT3G22680	-23
AT3G23170	-23
AT3G23210	-23
AT3G23430	-23
AT3G23730	-23
AT3G27200	-23
AT3G48340	-23
AT3G50960	-23
AT3G54150	-23
AT3G56840	-23
AT3G57810	-23
AT3G58710	-23
AT3G59670	-23
AT4G01900	-23
AT4G03000	-23
AT4G06676	-23
AT4G11790	-23
AT4G16900	-23
AT4G17270	-23
AT4G18120	-23
AT4G19170	-23
AT4G22150	-23
AT4G22212	-23
AT4G22490	-23
AT4G23760	-23
AT4G29000	-23
AT4G29905	-23
AT4G31510	-23
AT4G33090	-23
AT4G38250	-23
AT5G02540	-23
AT5G06860	-23
AT5G09290	-23
AT5G10960	-23
AT5G16120	-23
AT5G16830	-23
AT5G18950	-23
AT5G23720	-23
AT5G27760	-23
AT5G38000	-23
AT5G38940	-23
AT5G39610	-23
AT5G42250	-23
AT5G45410	-23
AT5G46190	-23
AT5G46900	-23
AT5G47540	-23
AT5G47760	-23
AT5G48540	-23
AT5G49850	-23
AT5G53560	-23
AT5G54540	-23
AT5G55120	-23
AT5G55640	-23
AT5G60750	-23
AT5G62630	-23
AT5G63560	-23
AT5G66590	-23
AT5G67530	-23
AT1G04400	-22
AT1G06180	-22
AT1G10500	-22
AT1G11930	-22
AT1G15230	-22
AT1G15960	-22
AT1G17100	-22
AT1G17720	-22
AT1G17760	-22
AT1G19310	-22
AT1G21110	-22
AT1G21640	-22
AT1G24170	-22
AT1G28330	-22
AT1G28390	-22
AT1G30410	-22
AT1G48030	-22
AT1G50620	-22
AT1G51680	-22
AT1G60010	-22
AT1G61740	-22
AT1G61850	-22
AT1G62975	-22
AT1G68585	-22
AT1G70210	-22
AT1G71360	-22
AT1G71400	-22
AT1G74090	-22
AT1G75040	-22
AT1G77525	-22
AT2G04360	-22
AT2G20570	-22
AT2G20610	-22
AT2G20630	-22
AT2G22170	-22
AT2G23370	-22
AT2G23780	-22
AT2G24980	-22
AT2G25420	-22
AT2G25490	-22
AT2G26910	-22
AT2G30350	-22
AT2G30530	-22
AT2G30695	-22
AT2G36390	-22
AT2G36430	-22
AT2G38750	-22
AT2G40920	-22
AT2G42200	-22
AT2G42210	-22
AT2G43160	-22
AT2G43540	-22
AT2G46225	-22
AT3G02170	-22
AT3G08505	-22
AT3G09162	-22
AT3G11050	-22
AT3G12280	-22
AT3G12670	-22
AT3G14130	-22
AT3G14190	-22
AT3G15030	-22
AT3G16440	-22
AT3G16460	-22
AT3G17020	-22
AT3G20570	-22
AT3G21865	-22
AT3G22850	-22
AT3G23510	-22
AT3G23530	-22
AT3G24150	-22
AT3G25780	-22
AT3G27740	-22
AT3G28480	-22
AT3G29630	-22
AT3G44310	-22
AT3G45780	-22
AT3G48560	-22
AT3G48980	-22
AT3G51280	-22
AT3G51640	-22
AT3G53780	-22
AT3G53880	-22
AT3G57540	-22
AT3G60380	-22
AT3G61080	-22
AT4G01510	-22
AT4G04040	-22
AT4G05450	-22
AT4G11160	-22
AT4G15330	-22
AT4G15910	-22
AT4G16500	-22
AT4G16800	-22
AT4G18240	-22
AT4G21445	-22
AT4G21570	-22
AT4G22610	-22
AT4G22930	-22
AT4G23170	-22
AT4G24120	-22
AT4G25315	-22
AT4G26940	-22
AT4G28510	-22
AT4G29350	-22
AT4G30900	-22
AT4G32680	-22
AT4G32870	-22
AT4G33070	-22
AT4G33360	-22
AT4G34020	-22
AT4G34390	-22
AT4G36990	-22
AT4G37590	-22
AT4G39080	-22
AT4G39090	-22
AT4G40060	-22
AT5G02830	-22
AT5G03610	-22
AT5G04220	-22
AT5G04480	-22
AT5G05365	-22
AT5G08640	-22
AT5G09650	-22
AT5G12030	-22
AT5G14310	-22
AT5G14610	-22
AT5G18550	-22
AT5G21920	-22
AT5G22280	-22
AT5G24620	-22
AT5G24770	-22
AT5G27330	-22
AT5G35940	-22
AT5G39600	-22
AT5G44030	-22
AT5G48020	-22
AT5G49870	-22
AT5G52310	-22
AT5G57100	-22
AT5G57180	-22
AT5G58375	-22
AT5G58490	-22
AT5G58700	-22
AT5G60950	-22
AT5G62680	-22
AT5G66530	-22
AT5G66675	-22
AT1G02810	-21
AT1G04280	-21
AT1G04350	-21
AT1G05060	-21
AT1G10700	-21
AT1G12440	-21
[truncated: 602 more rows]
